# Supplementary material for: ﻿Reclassification of Cybistrinae Sharp, 1880 in the Neotropical Region (Coleoptera, Adephaga, Dytiscidae), with description of new taxa
Source: Zookeys. 2024 Jan 8;1188:125–68. doi: 10.3897/zookeys.1188.110081 (PMC10790577; doi:10.3897/zookeys.1188.110081)
Supplement: XML Treatment for Cybistrinae [file zookeys.1188.110081-treatment1.xml]

<!DOCTYPE tp:taxon-treatment
  PUBLIC "-//TaxonX//DTD Taxonomic Treatment Publishing DTD v0 20100105//EN" "tax-treatment-NSO.dtd">
<tp:taxon-treatment xmlns:tp="http://www.plazi.org/taxpub"><tp:treatment-meta><kwd-group><label>Taxon classification</label><kwd>
              <named-content content-type="kingdom">Animalia</named-content>
            </kwd><kwd>
              <named-content content-type="order">Coleoptera</named-content>
            </kwd><kwd>
              <named-content content-type="family">Dytiscidae</named-content>
            </kwd></kwd-group><mixed-citation publication-type="journal"><person-group><name><surname>Miller</surname><given-names>Kelly B.</given-names></name><name><surname>Michat</surname><given-names>Mariano C.</given-names></name><name><surname>Ferreira Jr</surname><given-names>Nelson</given-names></name></person-group><article-title>﻿Reclassification of <tp:taxon-name><tp:taxon-name-part taxon-name-part-type="subfamily">Cybistrinae</tp:taxon-name-part></tp:taxon-name> Sharp, 1880 in the Neotropical Region (<tp:taxon-name><tp:taxon-name-part taxon-name-part-type="order">Coleoptera</tp:taxon-name-part></tp:taxon-name>, <tp:taxon-name><tp:taxon-name-part taxon-name-part-type="suborder">Adephaga</tp:taxon-name-part></tp:taxon-name>, <tp:taxon-name><tp:taxon-name-part taxon-name-part-type="family">Dytiscidae</tp:taxon-name-part></tp:taxon-name>), with description of new taxa</article-title><source>Zookeys</source><day>08</day><month>01</month><year>2024</year><volume>1188</volume><fpage>125</fpage><lpage>168</lpage><pub-id pub-id-type="doi">10.3897/zookeys.1188.110081</pub-id></mixed-citation></tp:treatment-meta><tp:nomenclature><label>﻿</label><tp:taxon-name>
            <object-id xmlns:xlink="http://www.w3.org/1999/xlink" content-type="arpha" xlink:type="simple">B045C7B7-9075-5408-946C-D496EEF7AC9B</object-id>
            <tp:taxon-name-part taxon-name-part-type="subfamily">Cybistrinae</tp:taxon-name-part>
          </tp:taxon-name><tp:taxon-authority>Sharp, 1880</tp:taxon-authority><tp:nomenclature-citation-list><tp:nomenclature-citation><tp:taxon-name>
                <tp:taxon-name-part taxon-name-part-type="tribe">Cybistrini</tp:taxon-name-part>
              </tp:taxon-name><comment>Sharp, 1880, as group of ‘<tp:taxon-name><tp:taxon-name-part taxon-name-part-type="genus" reg="Dytisci">Dytisci</tp:taxon-name-part><tp:taxon-name-part taxon-name-part-type="species" reg="complicati">complicati</tp:taxon-name-part></tp:taxon-name>’.</comment></tp:nomenclature-citation></tp:nomenclature-citation-list></tp:nomenclature><tp:treatment-sec sec-type="type genus" id="SECID0EQAAG"><title>Type genus.</title><p><italic><tp:taxon-name><tp:taxon-name-part taxon-name-part-type="genus" reg="Cybister">Cybister</tp:taxon-name-part></tp:taxon-name></italic> Curtis, 1827.</p></tp:treatment-sec><tp:treatment-sec sec-type="diagnosis" id="SECID0E4AAG"><title>Diagnosis and classification.</title><p>These are large to very large <tp:taxon-name><tp:taxon-name-part taxon-name-part-type="family">Dytiscidae</tp:taxon-name-part></tp:taxon-name> (length 13.0–47.0 mm). The subfamily is demonstrably monophyletic and is characterized by the following synapomorphies (among others): in adults (<xref ref-type="bibr" rid="B29">Miller et al. 2007</xref>; <xref ref-type="bibr" rid="B27">Miller and Bergsten 2014</xref>, <xref ref-type="bibr" rid="B28">2016</xref>), (1) the apicoventral elytral setal patch small, composed of a field of short, coarse setae; (2) a large cluster of apically bifid setae present on the posteroapical surface of the metatibia (Fig. <xref ref-type="fig" rid="F1">1</xref>); (3) the anteroapical metatibial spur acuminate and broader than the posteroapical spur (Figs <xref ref-type="fig" rid="F1">1–3</xref>); and (4) the oblongum cell sub-triangular (Fig. <xref ref-type="fig" rid="F1">7</xref>); in larvae (<xref ref-type="bibr" rid="B11">Ferreira Jr 2000</xref>; <xref ref-type="bibr" rid="B21">Michat et al. 2017</xref>), (5) the anterior margin of the frontoclypeus trilobed (Figs <xref ref-type="fig" rid="F8">67–71</xref>), (6) antennomeres II and III each subdivided into three articles (in three instars), (7) the premaxillary lobes well developed and projected anteriorly, (8) maxillary palpomere III subdivided into three articles in instars II and III, (9) labial palpomeres I and II each subdivided into two articles in all three instars, (10) a dense row of short spiniform setae in the third basal of the ventral margin of the protarsus (although also characteristic of a number of other diving beetle taxa), (11) protarsus with a ventral row of spines (spinulae, not setae), and meso- and metatarsus each with a row of setae (other dytiscids have spinulae on all tarsi), (12) tergal sclerites reduced to small rectangular plates in abdominal segments I to VI, (13) a subapically located anus, and (14) strongly reduced urogomphi. Male cybistrines have the synapomorphy of protarsomeres I–III broadly laterally expanded into a “palette” that is broader than its medial dimension with a large field of adhesive setae ventrally. Most cybistrines are dark greenish to black, often with a lateral yellow margin along the pronotum and/or the elytron, depending on the species, genus or subgenus. These features with several additional synapomorphies in the female genitalia, larvae, other morphological systems, and DNA sequence data make this group among the most characteristic in <tp:taxon-name><tp:taxon-name-part taxon-name-part-type="family">Dytiscidae</tp:taxon-name-part></tp:taxon-name> (<xref ref-type="bibr" rid="B32">Nilsson 1988</xref>; <xref ref-type="bibr" rid="B11">Ferreira Jr 2000</xref>; <xref ref-type="bibr" rid="B23">Miller 2000</xref>, <xref ref-type="bibr" rid="B24">2001</xref>; <xref ref-type="bibr" rid="B29">Miller et al. 2007</xref>; <xref ref-type="bibr" rid="B27">Miller and Bergsten 2014</xref>, <xref ref-type="bibr" rid="B28">2016</xref>; <xref ref-type="bibr" rid="B21">Michat et al. 2017</xref>).</p><p><tp:taxon-name><tp:taxon-name-part taxon-name-part-type="subfamily">Cybistrinae</tp:taxon-name-part></tp:taxon-name> prior to this study included seven genera, several with single or few species and <italic><tp:taxon-name><tp:taxon-name-part taxon-name-part-type="genus" reg="Megadytes">Megadytes</tp:taxon-name-part></tp:taxon-name></italic> and <italic><tp:taxon-name><tp:taxon-name-part taxon-name-part-type="genus" reg="Cybister">Cybister</tp:taxon-name-part></tp:taxon-name></italic>, each of which are species rich and include multiple subgenera. The most recent phylogenetic classification of the group was developed by <xref ref-type="bibr" rid="B29">Miller et al. (2007)</xref>.</p><p>The subfamily <tp:taxon-name><tp:taxon-name-part taxon-name-part-type="subfamily">Cybistrinae</tp:taxon-name-part></tp:taxon-name> has long been associated with <tp:taxon-name><tp:taxon-name-part taxon-name-part-type="subfamily">Dytiscinae</tp:taxon-name-part></tp:taxon-name> as a tribe of that subfamily and sister to the rest of the clade (e.g., <xref ref-type="bibr" rid="B23">Miller 2000</xref>, <xref ref-type="bibr" rid="B24">2001</xref>), but was somewhat reluctantly elevated to subfamily rank by <xref ref-type="bibr" rid="B27">Miller and Bergsten (2014)</xref> after they found cybistrines not resolved together with dytiscines. The two clades share an exceptional number of adult and larval features in common, however, and new data and additional taxon sampling may change an understanding of their relationships. Morphological characters supporting monophyly of <tp:taxon-name><tp:taxon-name-part taxon-name-part-type="subfamily">Dytiscinae</tp:taxon-name-part></tp:taxon-name> and cybistrines are numerous, adults have: (1) the anterior margins of the eyes rounded, not emarginate; (2) the median lobe of the male aedeagus bilaterally symmetrical with a distinct, elongate ventral sclerite; (3) females with a single genital opening in the female reproductive tract for both reception of sperm and oviposition (secondarily within <tp:taxon-name><tp:taxon-name-part taxon-name-part-type="suborder">Adephaga</tp:taxon-name-part></tp:taxon-name>); and (4) the female gonocoxae fused together along their dorsal margins, evidently plesiomorphically to facilitate endophytic oviposition although apomorphically this is lost (<xref ref-type="bibr" rid="B27">Miller and Bergsten 2014</xref>, <xref ref-type="bibr" rid="B28">2016</xref>). Also, larvae have (among other less clear features): (1) abdominal segments VII–VIII with distinct lateral fringes of natatory setae (present also on abdominal segment VIII in instars II and III of <tp:taxon-name><tp:taxon-name-part taxon-name-part-type="subfamily">Coptotominae</tp:taxon-name-part></tp:taxon-name>), and (2) the larval antennomeres and maxillary and labial palpomeres subdivided into articles (<xref ref-type="bibr" rid="B11">Ferreira Jr 2000</xref>; <xref ref-type="bibr" rid="B21">Michat et al. 2017</xref>). Although generally regarded as characteristic of <tp:taxon-name><tp:taxon-name-part taxon-name-part-type="subfamily">Dytiscinae</tp:taxon-name-part></tp:taxon-name> + <tp:taxon-name><tp:taxon-name-part taxon-name-part-type="subfamily">Cybistrinae</tp:taxon-name-part></tp:taxon-name>, the subdivision of larval antennomeres and palpomeres in the included taxa is quite variable and likely involves multiple independent characters requiring further investigation to determine homologies within this general condition (see discussion above and character coding scheme below). Subdivision of antennae and palps also occurs (probably homoplasiously) in other diving beetle taxa in different ways.</p></tp:treatment-sec><tp:treatment-sec sec-type="Immature semaphoronts" id="SECID0ELGAG"><title>Immature semaphoronts.</title><p><tp:taxon-name><tp:taxon-name-part taxon-name-part-type="subfamily">Cybistrinae</tp:taxon-name-part></tp:taxon-name> larvae are very characteristic within <tp:taxon-name><tp:taxon-name-part taxon-name-part-type="family">Dytiscidae</tp:taxon-name-part></tp:taxon-name> (see diagnostic features above). They are often prominent and abundant large predators in systems where they occur. Knowledge of larvae in the group is increasing, but lags behind knowledge of adults, and even lags well behind knowledge of larvae of other diving beetle groups, despite their conspicuousness, although they have been investigated within the context of the phylogeny and taxonomy of <tp:taxon-name><tp:taxon-name-part taxon-name-part-type="subfamily">Dytiscinae</tp:taxon-name-part></tp:taxon-name> and <tp:taxon-name><tp:taxon-name-part taxon-name-part-type="subfamily">Cybistrinae</tp:taxon-name-part></tp:taxon-name> (<xref ref-type="bibr" rid="B17">Larson et al. 2000</xref>; <xref ref-type="bibr" rid="B1">Alarie et al. 2011</xref>; <xref ref-type="bibr" rid="B21">Michat et al. 2017</xref>). Table <xref ref-type="table" rid="T2">2</xref> details the state of descriptive knowledge of the morphology of the three instars of each genus group and a key is presented to the known taxa (see below). The pupa of <tp:taxon-name><tp:taxon-name-part taxon-name-part-type="genus" reg="Megadytes">Megadytes</tp:taxon-name-part> (<tp:taxon-name-part taxon-name-part-type="subgenus" reg="Paramegadytes">Paramegadytes</tp:taxon-name-part>) <tp:taxon-name-part taxon-name-part-type="species" reg="glaucus">glaucus</tp:taxon-name-part></tp:taxon-name> Brullé was described by <xref ref-type="bibr" rid="B8">Crespo (1982)</xref>. Eggs are unknown for <tp:taxon-name><tp:taxon-name-part taxon-name-part-type="subfamily">Cybistrinae</tp:taxon-name-part></tp:taxon-name> in general.</p><table-wrap id="T2" position="float" orientation="portrait"><label>Table 2.</label><caption><p>Descriptive knowledge of each larval instar for <tp:taxon-name><tp:taxon-name-part taxon-name-part-type="subfamily">Cybistrinae</tp:taxon-name-part></tp:taxon-name>. Known instars indicated with “X”.</p></caption><table id="TID0EVECI" rules="all"><tbody><tr><th rowspan="2" colspan="1"/><th rowspan="1" colspan="3" style="color: #231f20">Instar</th><th rowspan="2" colspan="1" style="color: #231f20">Citations</th></tr><tr><th rowspan="1" colspan="1" style="color: #231f20">I</th><th rowspan="1" colspan="1" style="color: #231f20">II</th><th rowspan="1" colspan="1" style="color: #231f20">III</th></tr><tr><td rowspan="1" colspan="1" style="color: #231f20">
                    <italic>
                      <tp:taxon-name><tp:taxon-name-part taxon-name-part-type="genus" reg="Austrodytes">Austrodytes</tp:taxon-name-part></tp:taxon-name>
                    </italic>
                  </td><td rowspan="1" colspan="3" style="color: #231f20">None</td><td rowspan="1" colspan="1"/></tr><tr><td rowspan="1" colspan="1" style="color: #231f20">
                    <italic>
                      <tp:taxon-name><tp:taxon-name-part taxon-name-part-type="genus" reg="Bifurcitus">Bifurcitus</tp:taxon-name-part></tp:taxon-name>
                    </italic>
                  </td><td rowspan="1" colspan="1"/><td rowspan="1" colspan="1"/><td rowspan="1" colspan="1" style="color: #231f20">X</td><td rowspan="1" colspan="1" style="color: #231f20"><xref ref-type="bibr" rid="B9">Ferreira Jr (1993</xref>, <xref ref-type="bibr" rid="B11">2000</xref>); <xref ref-type="bibr" rid="B18">Michat (2006)</xref></td></tr><tr><td rowspan="1" colspan="1" style="color: #231f20">
                    <tp:taxon-name><tp:taxon-name-part taxon-name-part-type="genus" reg="Cybister">Cybister</tp:taxon-name-part> (<tp:taxon-name-part taxon-name-part-type="subgenus" reg="Cybister">Cybister</tp:taxon-name-part>)</tp:taxon-name>
                  </td><td rowspan="1" colspan="1" style="color: #231f20">X</td><td rowspan="1" colspan="1" style="color: #231f20">X</td><td rowspan="1" colspan="1" style="color: #231f20">X</td><td rowspan="1" colspan="1" style="color: #231f20"><xref ref-type="bibr" rid="B13">Fiori (1949)</xref>; <xref ref-type="bibr" rid="B42">Watts (1964)</xref>; <xref ref-type="bibr" rid="B1">Alarie et al. (2011)</xref></td></tr><tr><td rowspan="1" colspan="1" style="color: #231f20">
                    <tp:taxon-name><tp:taxon-name-part taxon-name-part-type="genus" reg="Cybister">Cybister</tp:taxon-name-part> (<tp:taxon-name-part taxon-name-part-type="subgenus" reg="Megadytoides">Megadytoides</tp:taxon-name-part>)</tp:taxon-name>
                  </td><td rowspan="1" colspan="3" style="color: #231f20">None</td><td rowspan="1" colspan="1"/></tr><tr><td rowspan="1" colspan="1" style="color: #231f20">
                    <tp:taxon-name><tp:taxon-name-part taxon-name-part-type="genus" reg="Cybister">Cybister</tp:taxon-name-part> (<tp:taxon-name-part taxon-name-part-type="subgenus" reg="Melanectes">Melanectes</tp:taxon-name-part>)</tp:taxon-name>
                  </td><td rowspan="1" colspan="3" style="color: #231f20">None</td><td rowspan="1" colspan="1"/></tr><tr><td rowspan="1" colspan="1" style="color: #231f20">
                    <tp:taxon-name><tp:taxon-name-part taxon-name-part-type="genus" reg="Cybister">Cybister</tp:taxon-name-part> (<tp:taxon-name-part taxon-name-part-type="subgenus" reg="Neocybister">Neocybister</tp:taxon-name-part>)</tp:taxon-name>
                  </td><td rowspan="1" colspan="3" style="color: #231f20">None</td><td rowspan="1" colspan="1"/></tr><tr><td rowspan="1" colspan="1" style="color: #231f20">
                    <italic>
                      <tp:taxon-name><tp:taxon-name-part taxon-name-part-type="genus" reg="Megadytes">Megadytes</tp:taxon-name-part></tp:taxon-name>
                    </italic>
                  </td><td rowspan="1" colspan="1"/><td rowspan="1" colspan="1"/><td rowspan="1" colspan="1" style="color: #231f20">X</td><td rowspan="1" colspan="1" style="color: #231f20">
                    <xref ref-type="bibr" rid="B12">Ferreira Jr et al. (2006)</xref>
                  </td></tr><tr><td rowspan="1" colspan="1" style="color: #231f20">
                    <italic>
                      <tp:taxon-name><tp:taxon-name-part taxon-name-part-type="genus" reg="Metaxydytes">Metaxydytes</tp:taxon-name-part></tp:taxon-name>
                    </italic>
                  </td><td rowspan="1" colspan="1" style="color: #231f20">X</td><td rowspan="1" colspan="1" style="color: #231f20">X</td><td rowspan="1" colspan="1" style="color: #231f20">X</td><td rowspan="1" colspan="1" style="color: #231f20"><xref ref-type="bibr" rid="B10">Ferreira Jr (1995)</xref>; <xref ref-type="bibr" rid="B19">Michat (2010)</xref></td></tr><tr><td rowspan="1" colspan="1" style="color: #231f20">
                    <italic>
                      <tp:taxon-name><tp:taxon-name-part taxon-name-part-type="genus" reg="Nilssondytes">Nilssondytes</tp:taxon-name-part></tp:taxon-name>
                    </italic>
                  </td><td rowspan="1" colspan="3" style="color: #231f20">None</td><td rowspan="1" colspan="1"/></tr><tr><td rowspan="1" colspan="1" style="color: #231f20">
                    <italic>
                      <tp:taxon-name><tp:taxon-name-part taxon-name-part-type="genus" reg="Onychohydrus">Onychohydrus</tp:taxon-name-part></tp:taxon-name>
                    </italic>
                  </td><td rowspan="1" colspan="1" style="color: #231f20">X</td><td rowspan="1" colspan="1" style="color: #231f20">X</td><td rowspan="1" colspan="1" style="color: #231f20">X</td><td rowspan="1" colspan="1" style="color: #231f20"><xref ref-type="bibr" rid="B41">Watts (1963</xref>, <xref ref-type="bibr" rid="B42">1964</xref>); <xref ref-type="bibr" rid="B1">Alarie et al. (2011)</xref></td></tr><tr><td rowspan="1" colspan="1" style="color: #231f20">
                    <italic>
                      <tp:taxon-name><tp:taxon-name-part taxon-name-part-type="genus" reg="Paramegadytes">Paramegadytes</tp:taxon-name-part></tp:taxon-name>
                    </italic>
                  </td><td rowspan="1" colspan="1" style="color: #231f20">X</td><td rowspan="1" colspan="1" style="color: #231f20">X</td><td rowspan="1" colspan="1" style="color: #231f20">X</td><td rowspan="1" colspan="1" style="color: #231f20"><xref ref-type="bibr" rid="B8">Crespo (1982)</xref>; <xref ref-type="bibr" rid="B18">Michat (2006)</xref></td></tr><tr><td rowspan="1" colspan="1" style="color: #231f20">
                    <italic>
                      <tp:taxon-name><tp:taxon-name-part taxon-name-part-type="genus" reg="Regimbartina">Regimbartina</tp:taxon-name-part></tp:taxon-name>
                    </italic>
                  </td><td rowspan="1" colspan="3" style="color: #231f20">None</td><td rowspan="1" colspan="1"/></tr><tr><td rowspan="1" colspan="1" style="color: #231f20">
                    <italic>
                      <tp:taxon-name><tp:taxon-name-part taxon-name-part-type="genus" reg="Spencerhydrus">Spencerhydrus</tp:taxon-name-part></tp:taxon-name>
                    </italic>
                  </td><td rowspan="1" colspan="1" style="color: #231f20">X</td><td rowspan="1" colspan="1" style="color: #231f20">X</td><td rowspan="1" colspan="1" style="color: #231f20">X</td><td rowspan="1" colspan="1" style="color: #231f20">
                    <xref ref-type="bibr" rid="B22">Michat et al. (2019)</xref>
                  </td></tr><tr><td rowspan="1" colspan="1" style="color: #231f20">
                    <italic>
                      <tp:taxon-name><tp:taxon-name-part taxon-name-part-type="genus" reg="Sternhydrus">Sternhydrus</tp:taxon-name-part></tp:taxon-name>
                    </italic>
                  </td><td rowspan="1" colspan="1" style="color: #231f20">X</td><td rowspan="1" colspan="1" style="color: #231f20">X</td><td rowspan="1" colspan="1" style="color: #231f20">X</td><td rowspan="1" colspan="1" style="color: #231f20"><xref ref-type="bibr" rid="B42">Watts (1964)</xref>; <xref ref-type="bibr" rid="B20">Michat et al. (2015)</xref></td></tr><tr><td rowspan="1" colspan="1" style="color: #231f20">
                    <italic>
                      <tp:taxon-name><tp:taxon-name-part taxon-name-part-type="genus" reg="Trifurcitus">Trifurcitus</tp:taxon-name-part></tp:taxon-name>
                    </italic>
                  </td><td rowspan="1" colspan="1"/><td rowspan="1" colspan="1"/><td rowspan="1" colspan="1" style="color: #231f20">X</td><td rowspan="1" colspan="1" style="color: #231f20"><xref ref-type="bibr" rid="B10">Ferreira Jr (1995)</xref>; <xref ref-type="bibr" rid="B18">Michat (2006</xref>, <xref ref-type="bibr" rid="B19">2010</xref>)</td></tr></tbody></table></table-wrap></tp:treatment-sec><tp:treatment-sec sec-type="distribution" id="SECID0ERYAG"><title>Distribution.</title><p><tp:taxon-name><tp:taxon-name-part taxon-name-part-type="subfamily">Cybistrinae</tp:taxon-name-part></tp:taxon-name> are found throughout the world, mainly at low latitudes. Most members of the group are tropical, although some occur north to southern Canada and northern Europe and south through temperate South America and Australia and throughout southern Africa.</p></tp:treatment-sec><tp:treatment-sec sec-type="Phylogeny" id="SECID0E3YAG"><title>Phylogeny.</title><p>Parsimony analysis of the matrix resulted in seven equally parsimonious cladograms (length 102, CI = 68, RI = 93) one of which is shown in Fig. <xref ref-type="fig" rid="F12">75</xref> with characters and states optimized on branches. Disagreement among trees is primarily within <italic><tp:taxon-name><tp:taxon-name-part taxon-name-part-type="genus" reg="Cybister">Cybister</tp:taxon-name-part></tp:taxon-name></italic>, but also in relative placement of <italic><tp:taxon-name><tp:taxon-name-part taxon-name-part-type="genus" reg="Nilssondytes">Nilssondytes</tp:taxon-name-part></tp:taxon-name></italic> and <italic><tp:taxon-name><tp:taxon-name-part taxon-name-part-type="genus" reg="Paramegadytes">Paramegadytes</tp:taxon-name-part></tp:taxon-name></italic>. In some solutions, <italic><tp:taxon-name><tp:taxon-name-part taxon-name-part-type="genus" reg="Paramegadytes">Paramegadytes</tp:taxon-name-part></tp:taxon-name></italic> is resolved as sister to a clade of species previously in <italic><tp:taxon-name><tp:taxon-name-part taxon-name-part-type="genus" reg="Megadytes">Megadytes</tp:taxon-name-part></tp:taxon-name></italic> (in a new genus described below), and in other solutions is sister to the clade <italic><tp:taxon-name><tp:taxon-name-part taxon-name-part-type="genus" reg="Megadytes">Megadytes</tp:taxon-name-part></tp:taxon-name></italic> + <italic><tp:taxon-name><tp:taxon-name-part taxon-name-part-type="genus" reg="Cybister">Cybister</tp:taxon-name-part></tp:taxon-name></italic>. Similarly, <italic><tp:taxon-name><tp:taxon-name-part taxon-name-part-type="genus" reg="Nilssondytes">Nilssondytes</tp:taxon-name-part></tp:taxon-name></italic> is either resolved as sister to a large clade containing a new genus (previously in <italic><tp:taxon-name><tp:taxon-name-part taxon-name-part-type="genus" reg="Megadytes">Megadytes</tp:taxon-name-part></tp:taxon-name></italic>), <italic><tp:taxon-name><tp:taxon-name-part taxon-name-part-type="genus" reg="Paramegadytes">Paramegadytes</tp:taxon-name-part></tp:taxon-name></italic>, <italic><tp:taxon-name><tp:taxon-name-part taxon-name-part-type="genus" reg="Megadytes">Megadytes</tp:taxon-name-part></tp:taxon-name></italic>, and <italic><tp:taxon-name><tp:taxon-name-part taxon-name-part-type="genus" reg="Cybister">Cybister</tp:taxon-name-part></tp:taxon-name></italic> or is sister to <italic><tp:taxon-name><tp:taxon-name-part taxon-name-part-type="genus" reg="Megadytes">Megadytes</tp:taxon-name-part></tp:taxon-name></italic> + <italic><tp:taxon-name><tp:taxon-name-part taxon-name-part-type="genus" reg="Cybister">Cybister</tp:taxon-name-part></tp:taxon-name></italic>. This conflict resulted in a consensus cladogram (Fig. <xref ref-type="fig" rid="F13">76</xref>) with <italic><tp:taxon-name><tp:taxon-name-part taxon-name-part-type="genus" reg="Nilssondytes">Nilssondytes</tp:taxon-name-part></tp:taxon-name></italic> and <italic><tp:taxon-name><tp:taxon-name-part taxon-name-part-type="genus" reg="Paramegadytes">Paramegadytes</tp:taxon-name-part></tp:taxon-name></italic> in unresolved positions with respect to a new genus (previously in <italic><tp:taxon-name><tp:taxon-name-part taxon-name-part-type="genus" reg="Megadytes">Megadytes</tp:taxon-name-part></tp:taxon-name></italic>) and <italic><tp:taxon-name><tp:taxon-name-part taxon-name-part-type="genus" reg="Megadytes">Megadytes</tp:taxon-name-part></tp:taxon-name></italic> + <italic><tp:taxon-name><tp:taxon-name-part taxon-name-part-type="genus" reg="Cybister">Cybister</tp:taxon-name-part></tp:taxon-name></italic>.</p><p><tp:taxon-name><tp:taxon-name-part taxon-name-part-type="subfamily">Cybistrinae</tp:taxon-name-part></tp:taxon-name> and <tp:taxon-name><tp:taxon-name-part taxon-name-part-type="subfamily">Dytiscinae</tp:taxon-name-part></tp:taxon-name> have historically been regarded as individually monophyletic and together monophyletic (with cybistrines as a tribe within <tp:taxon-name><tp:taxon-name-part taxon-name-part-type="subfamily">Dytiscinae</tp:taxon-name-part></tp:taxon-name>) based on a large number of adult and larval morphological characters (e.g., <xref ref-type="bibr" rid="B24">Miller 2001</xref>, and see above). The most extensive phylogenetic analysis of the family to date by <xref ref-type="bibr" rid="B27">Miller and Bergsten (2014)</xref>, however, resulted in <tp:taxon-name><tp:taxon-name-part taxon-name-part-type="subfamily">Cybistrinae</tp:taxon-name-part></tp:taxon-name> and <tp:taxon-name><tp:taxon-name-part taxon-name-part-type="subfamily">Dytiscinae</tp:taxon-name-part></tp:taxon-name> not together monophyletic, with each of the groups individually monophyletic as historically constituted. In the analysis presented here which is admittedly more limited only to morphological features and fewer taxa, <tp:taxon-name><tp:taxon-name-part taxon-name-part-type="subfamily">Cybistrinae</tp:taxon-name-part></tp:taxon-name> and <tp:taxon-name><tp:taxon-name-part taxon-name-part-type="subfamily">Dytiscinae</tp:taxon-name-part></tp:taxon-name> are each monophyletic, and they are together monophyletic (Figs <xref ref-type="fig" rid="F12">75</xref>, <xref ref-type="fig" rid="F13">76</xref>).</p></tp:treatment-sec><tp:treatment-sec sec-type="Taxonomic implications of phylogenetic analyses" id="SECID0EE6AG"><title>Taxonomic implications of phylogenetic analyses.</title><p>An analysis of <tp:taxon-name><tp:taxon-name-part taxon-name-part-type="subfamily">Cybistrinae</tp:taxon-name-part></tp:taxon-name> and reclassification was presented by <xref ref-type="bibr" rid="B29">Miller et al. (2007)</xref> (as <tp:taxon-name><tp:taxon-name-part taxon-name-part-type="tribe">Cybistrini</tp:taxon-name-part></tp:taxon-name> in <tp:taxon-name><tp:taxon-name-part taxon-name-part-type="subfamily">Dytiscinae</tp:taxon-name-part></tp:taxon-name>). Based on that work, <tp:taxon-name><tp:taxon-name-part taxon-name-part-type="subfamily">Cybistrinae</tp:taxon-name-part></tp:taxon-name> include certain genera characterized by apomorphic features, but also genera characterized by plesiomorphies that do not include any Neotropical species. These are primarily Australian in distribution including <italic><tp:taxon-name><tp:taxon-name-part taxon-name-part-type="genus" reg="Spencerhydrus">Spencerhydrus</tp:taxon-name-part></tp:taxon-name></italic> Sharp, 1882, <italic><tp:taxon-name><tp:taxon-name-part taxon-name-part-type="genus" reg="Austrodytes">Austrodytes</tp:taxon-name-part></tp:taxon-name></italic> Watts, 1978, <italic><tp:taxon-name><tp:taxon-name-part taxon-name-part-type="genus" reg="Onychohydrus">Onychohydrus</tp:taxon-name-part></tp:taxon-name></italic> Schaum &amp; White, 1847, and <italic><tp:taxon-name><tp:taxon-name-part taxon-name-part-type="genus" reg="Sternhydrus">Sternhydrus</tp:taxon-name-part></tp:taxon-name></italic> Brinck, 1945, but also the one Afrotropical species in the genus <italic><tp:taxon-name><tp:taxon-name-part taxon-name-part-type="genus" reg="Regimbartina">Regimbartina</tp:taxon-name-part></tp:taxon-name></italic> Chatanay, 1911 (<xref ref-type="bibr" rid="B29">Miller et al. 2007</xref>). The remaining two genera, <italic><tp:taxon-name><tp:taxon-name-part taxon-name-part-type="genus" reg="Megadytes">Megadytes</tp:taxon-name-part></tp:taxon-name></italic> Sharp, 1882 (as historically defined), and its several subgenera, and <italic><tp:taxon-name><tp:taxon-name-part taxon-name-part-type="genus" reg="Cybister">Cybister</tp:taxon-name-part></tp:taxon-name></italic> Curtis, 1827 (also with several subgenera) were found to be together monophyletic based especially (unambiguously) on the presence of an oblique groove across the posterior surface of the metatrochanter (Fig. <xref ref-type="fig" rid="F1">8</xref>), as well as DNA sequence data, with strong support (<xref ref-type="bibr" rid="B29">Miller et al. 2007</xref>). These genera occur in the Neotropical region. <italic><tp:taxon-name><tp:taxon-name-part taxon-name-part-type="genus" reg="Megadytes">Megadytes</tp:taxon-name-part></tp:taxon-name></italic> (as then defined) was found to be monophyletic as was <italic><tp:taxon-name><tp:taxon-name-part taxon-name-part-type="genus" reg="Cybister">Cybister</tp:taxon-name-part></tp:taxon-name></italic> (<xref ref-type="bibr" rid="B29">Miller et al. 2007</xref>). All South American species of <tp:taxon-name><tp:taxon-name-part taxon-name-part-type="subfamily">Cybistrinae</tp:taxon-name-part></tp:taxon-name> are evidently part of this clade since they have an oblique, ventral metatrochanteric groove (<xref ref-type="bibr" rid="B29">Miller et al. 2007</xref>, and see below).</p><p>The analysis presented here is somewhat limited as regards taxon sampling overall, but it expands the <tp:taxon-name><tp:taxon-name-part taxon-name-part-type="subfamily">Cybistrinae</tp:taxon-name-part></tp:taxon-name> taxa available with morphological data and results largely support previous analyses including; 1) monophyly of <tp:taxon-name><tp:taxon-name-part taxon-name-part-type="subfamily">Cybistrinae</tp:taxon-name-part></tp:taxon-name>, 2) monophyly of the Australian genera (<italic><tp:taxon-name><tp:taxon-name-part taxon-name-part-type="genus" reg="Regimbartina">Regimbartina</tp:taxon-name-part></tp:taxon-name></italic> not included here) 2) monophyly of <italic><tp:taxon-name><tp:taxon-name-part taxon-name-part-type="genus" reg="Cybister">Cybister</tp:taxon-name-part></tp:taxon-name></italic> (except <italic><tp:taxon-name><tp:taxon-name-part taxon-name-part-type="genus" reg="Cybister">Cybister</tp:taxon-name-part><tp:taxon-name-part taxon-name-part-type="species" reg="parvus">parvus</tp:taxon-name-part></tp:taxon-name></italic>), and 3) monophyly of taxa previously included in <italic><tp:taxon-name><tp:taxon-name-part taxon-name-part-type="genus" reg="Megadytes">Megadytes</tp:taxon-name-part></tp:taxon-name></italic> together with <italic><tp:taxon-name><tp:taxon-name-part taxon-name-part-type="genus" reg="Cybister">Cybister</tp:taxon-name-part></tp:taxon-name></italic> (Figs <xref ref-type="fig" rid="F12">75</xref>, <xref ref-type="fig" rid="F13">76</xref>; <xref ref-type="bibr" rid="B29">Miller et al. 2007</xref>; <xref ref-type="bibr" rid="B27">Miller and Bergsten 2014</xref>). However, the addition of newly discovered taxa and poorly known historical taxa with unique new combinations of morphological features resulted in some new phylogenetic relationships. Specifically, <italic><tp:taxon-name><tp:taxon-name-part taxon-name-part-type="genus" reg="Megadytes">Megadytes</tp:taxon-name-part></tp:taxon-name></italic>, as historically constituted, is not monophyletic (Figs <xref ref-type="fig" rid="F12">75</xref>, <xref ref-type="fig" rid="F13">76</xref>). Previously recognized subgenera of <italic><tp:taxon-name><tp:taxon-name-part taxon-name-part-type="genus" reg="Megadytes">Megadytes</tp:taxon-name-part></tp:taxon-name></italic> (several elevated to genus rank, see below) and some of those species historically in <tp:taxon-name><tp:taxon-name-part taxon-name-part-type="genus" reg="Megadytes">Megadytes</tp:taxon-name-part> (<tp:taxon-name-part taxon-name-part-type="subgenus" reg="Megadytes">Megadytes</tp:taxon-name-part>)</tp:taxon-name> (here placed in a new genus, see below) are not monophyletic (Figs <xref ref-type="fig" rid="F12">75</xref>, <xref ref-type="fig" rid="F13">76</xref>). An undescribed species from northern South America is ambiguously resolved near these two groups based on a unique combination of features requiring a new genus (Figs <xref ref-type="fig" rid="F12">75</xref>, <xref ref-type="fig" rid="F13">76</xref>, see below). In addition, two species (previously <italic><tp:taxon-name><tp:taxon-name-part taxon-name-part-type="genus" reg="Megadytes">Megadytes</tp:taxon-name-part><tp:taxon-name-part taxon-name-part-type="species" reg="latus">latus</tp:taxon-name-part></tp:taxon-name></italic> Fabricius and <italic><tp:taxon-name><tp:taxon-name-part taxon-name-part-type="genus" reg="Cybister">Cybister</tp:taxon-name-part><tp:taxon-name-part taxon-name-part-type="species" reg="parvus">parvus</tp:taxon-name-part></tp:taxon-name></italic>) with an intermediate character combination between <italic><tp:taxon-name><tp:taxon-name-part taxon-name-part-type="genus" reg="Megadytes">Megadytes</tp:taxon-name-part></tp:taxon-name></italic> and <italic><tp:taxon-name><tp:taxon-name-part taxon-name-part-type="genus" reg="Cybister">Cybister</tp:taxon-name-part></tp:taxon-name></italic> are resolved in a monophyletic group between these other two groups requiring generic reclassification, as well (see below).</p></tp:treatment-sec><tp:treatment-sec><!--Section generated to contain objects referenced in tp:taxon-treatment.--><fig id="F1" position="float" orientation="portrait"><object-id xmlns:xlink="http://www.w3.org/1999/xlink" content-type="doi" xlink:type="simple">10.3897/zookeys.1188.110081.figures1-8</object-id><object-id xmlns:xlink="http://www.w3.org/1999/xlink" content-type="arpha" xlink:type="simple">DB518E6D-3F21-5214-B06B-1BD5A4C6A992</object-id><label>Figures 1–8.</label><caption><p><tp:taxon-name><tp:taxon-name-part taxon-name-part-type="subfamily">Cybistrinae</tp:taxon-name-part></tp:taxon-name> morphological features <bold>1</bold><italic><tp:taxon-name><tp:taxon-name-part taxon-name-part-type="genus" reg="Bifurcitus">Bifurcitus</tp:taxon-name-part><tp:taxon-name-part taxon-name-part-type="species" reg="lherminieri">lherminieri</tp:taxon-name-part></tp:taxon-name></italic>, right metatibia, posterior surface <bold>2</bold><italic><tp:taxon-name><tp:taxon-name-part taxon-name-part-type="genus" reg="Bifurcitus">Bifurcitus</tp:taxon-name-part><tp:taxon-name-part taxon-name-part-type="species" reg="lherminieri">lherminieri</tp:taxon-name-part></tp:taxon-name></italic>, left metaleg, anterior surface <bold>3</bold><italic><tp:taxon-name><tp:taxon-name-part taxon-name-part-type="genus" reg="Trifurcitus">Trifurcitus</tp:taxon-name-part><tp:taxon-name-part taxon-name-part-type="species" reg="robustus">robustus</tp:taxon-name-part></tp:taxon-name></italic>, left metaleg, anterior surface <bold>4</bold><italic><tp:taxon-name><tp:taxon-name-part taxon-name-part-type="genus" reg="Metaxydytes">Metaxydytes</tp:taxon-name-part><tp:taxon-name-part taxon-name-part-type="species" reg="fraternus">fraternus</tp:taxon-name-part></tp:taxon-name></italic>, left mesotarsomeres III–V, posterior surfaces <bold>5</bold><italic><tp:taxon-name><tp:taxon-name-part taxon-name-part-type="genus" reg="Cybister">Cybister</tp:taxon-name-part><tp:taxon-name-part taxon-name-part-type="species" reg="tripunctatus">tripunctatus</tp:taxon-name-part></tp:taxon-name></italic>, left mesotarsomeres III–V, posterior surfaces <bold>6</bold><italic><tp:taxon-name><tp:taxon-name-part taxon-name-part-type="genus" reg="Megadytes">Megadytes</tp:taxon-name-part><tp:taxon-name-part taxon-name-part-type="species" reg="latus">latus</tp:taxon-name-part></tp:taxon-name></italic>, left half of metaventrite and left metacoxa (WV = metaventrite wing width, WC = metacoxal width) <bold>7</bold><italic><tp:taxon-name><tp:taxon-name-part taxon-name-part-type="genus" reg="Cybister">Cybister</tp:taxon-name-part><tp:taxon-name-part taxon-name-part-type="species" reg="tripunctatus">tripunctatus</tp:taxon-name-part></tp:taxon-name></italic>, right metathoracic wing <bold>8</bold><italic><tp:taxon-name><tp:taxon-name-part taxon-name-part-type="genus" reg="Trifurcitus">Trifurcitus</tp:taxon-name-part><tp:taxon-name-part taxon-name-part-type="species" reg="robustus">robustus</tp:taxon-name-part></tp:taxon-name></italic>, right metatrochanter, ventral surface. Scale bars: 1.0 mm.</p></caption><graphic xmlns:xlink="http://www.w3.org/1999/xlink" xlink:href="zookeys-1188-125_article-110081__-g001.jpg" position="float" orientation="portrait" xlink:type="simple" id="oo_963583.jpg"><uri content-type="original_file" xlink:type="simple">https://binary.pensoft.net/fig/963583</uri></graphic></fig><fig id="F8" position="float" orientation="portrait"><object-id xmlns:xlink="http://www.w3.org/1999/xlink" content-type="doi" xlink:type="simple">10.3897/zookeys.1188.110081.figures67-71</object-id><object-id xmlns:xlink="http://www.w3.org/1999/xlink" content-type="arpha" xlink:type="simple">C9B3668E-1F58-5D25-9E5D-990412FC0DD7</object-id><label>Figures 67–71.</label><caption><p>Third instar larva, anterior clypeal margin <bold>67</bold><italic><tp:taxon-name><tp:taxon-name-part taxon-name-part-type="genus" reg="Bifurcitus">Bifurcitus</tp:taxon-name-part><tp:taxon-name-part taxon-name-part-type="species" reg="magnus">magnus</tp:taxon-name-part></tp:taxon-name></italic><bold>68</bold><italic><tp:taxon-name><tp:taxon-name-part taxon-name-part-type="genus" reg="Megadytes">Megadytes</tp:taxon-name-part><tp:taxon-name-part taxon-name-part-type="species" reg="latus">latus</tp:taxon-name-part></tp:taxon-name></italic><bold>69</bold><italic><tp:taxon-name><tp:taxon-name-part taxon-name-part-type="genus" reg="Metaxydytes">Metaxydytes</tp:taxon-name-part><tp:taxon-name-part taxon-name-part-type="species" reg="carcharias">carcharias</tp:taxon-name-part></tp:taxon-name></italic><bold>70</bold><italic><tp:taxon-name><tp:taxon-name-part taxon-name-part-type="genus" reg="Paramegadytes">Paramegadytes</tp:taxon-name-part><tp:taxon-name-part taxon-name-part-type="species" reg="glaucus">glaucus</tp:taxon-name-part></tp:taxon-name></italic><bold>71</bold><italic><tp:taxon-name><tp:taxon-name-part taxon-name-part-type="genus" reg="Trifurcitus">Trifurcitus</tp:taxon-name-part><tp:taxon-name-part taxon-name-part-type="species" reg="fallax">fallax</tp:taxon-name-part></tp:taxon-name></italic>.</p></caption><graphic xmlns:xlink="http://www.w3.org/1999/xlink" xlink:href="zookeys-1188-125_article-110081__-g008.jpg" position="float" orientation="portrait" xlink:type="simple" id="oo_963590.jpg"><uri content-type="original_file" xlink:type="simple">https://binary.pensoft.net/fig/963590</uri></graphic></fig><fig id="F12" position="float" orientation="portrait"><object-id xmlns:xlink="http://www.w3.org/1999/xlink" content-type="doi" xlink:type="simple">10.3897/zookeys.1188.110081.figure75</object-id><object-id xmlns:xlink="http://www.w3.org/1999/xlink" content-type="arpha" xlink:type="simple">6065CE9C-AF40-5EAC-BBA2-2CAFC4071A9F</object-id><label>Figure 75.</label><caption><p>One of seven cladograms derived from parsimony analysis of 57 morphological characters from <tp:taxon-name><tp:taxon-name-part taxon-name-part-type="subfamily">Cybistrinae</tp:taxon-name-part></tp:taxon-name> and other <tp:taxon-name><tp:taxon-name-part taxon-name-part-type="family">Dytiscidae</tp:taxon-name-part></tp:taxon-name> (len = 105, CI = 68, RI = 92) with characters mapped using ‘fast’ optimization in WinClada. Black hash marks indicate unambiguous changes, white hash marks indicate homoplasious changes or reversals. Numbers above hash marks are character numbers, those below hash marks are derived state numbers.</p></caption><graphic xmlns:xlink="http://www.w3.org/1999/xlink" xlink:href="zookeys-1188-125_article-110081__-g011.jpg" position="float" orientation="portrait" xlink:type="simple" id="oo_963593.jpg"><uri content-type="original_file" xlink:type="simple">https://binary.pensoft.net/fig/963593</uri></graphic></fig><fig id="F13" position="float" orientation="portrait"><object-id xmlns:xlink="http://www.w3.org/1999/xlink" content-type="doi" xlink:type="simple">10.3897/zookeys.1188.110081.figure76</object-id><object-id xmlns:xlink="http://www.w3.org/1999/xlink" content-type="arpha" xlink:type="simple">C090FF4D-E571-5FDB-A4C2-89837B4E37AD</object-id><label>Figure 76.</label><caption><p>Consensus cladogram of seven equally parsimonious cladograms from parsimony analysis of 57 morphological characters from <tp:taxon-name><tp:taxon-name-part taxon-name-part-type="subfamily">Cybistrinae</tp:taxon-name-part></tp:taxon-name> and other <tp:taxon-name><tp:taxon-name-part taxon-name-part-type="family">Dytiscidae</tp:taxon-name-part></tp:taxon-name> morphology.</p></caption><graphic xmlns:xlink="http://www.w3.org/1999/xlink" xlink:href="zookeys-1188-125_article-110081__-g012.jpg" position="float" orientation="portrait" xlink:type="simple" id="oo_963594.jpg"><uri content-type="original_file" xlink:type="simple">https://binary.pensoft.net/fig/963594</uri></graphic></fig></tp:treatment-sec><ref-list><ref id="B29"><mixed-citation xmlns:xlink="http://www.w3.org/1999/xlink" xlink:type="simple"><person-group><name name-style="western"><surname>Miller</surname><given-names>KB</given-names></name><name name-style="western"><surname>Bergsten</surname><given-names>J</given-names></name><name name-style="western"><surname>Whiting</surname><given-names>MF</given-names></name></person-group> (<year>2007</year>) <article-title>Phylogeny and classification of diving beetles in the tribe <tp:taxon-name><tp:taxon-name-part taxon-name-part-type="tribe">Cybistrini</tp:taxon-name-part></tp:taxon-name> (<tp:taxon-name><tp:taxon-name-part taxon-name-part-type="order">Coleoptera</tp:taxon-name-part></tp:taxon-name>, <tp:taxon-name><tp:taxon-name-part taxon-name-part-type="family">Dytiscidae</tp:taxon-name-part></tp:taxon-name>, <tp:taxon-name><tp:taxon-name-part taxon-name-part-type="subfamily">Dytiscinae</tp:taxon-name-part></tp:taxon-name>).</article-title><source>Zoologica Scripta</source><volume>36</volume>(<issue>1</issue>): <fpage>41</fpage>–<lpage>59</lpage>. <ext-link xlink:href="10.1111/j.1463-6409.2006.00254.x" ext-link-type="doi" xlink:type="simple">https://doi.org/10.1111/j.1463-6409.2006.00254.x</ext-link></mixed-citation></ref><ref id="B27"><mixed-citation xmlns:xlink="http://www.w3.org/1999/xlink" xlink:type="simple"><person-group><name name-style="western"><surname>Miller</surname><given-names>KB</given-names></name><name name-style="western"><surname>Bergsten</surname><given-names>J</given-names></name></person-group> (<year>2014</year>) <article-title>The phylogeny and classification of diving beetles (<tp:taxon-name><tp:taxon-name-part taxon-name-part-type="order">Coleoptera</tp:taxon-name-part></tp:taxon-name>: <tp:taxon-name><tp:taxon-name-part taxon-name-part-type="family">Dytiscidae</tp:taxon-name-part></tp:taxon-name>).</article-title> In: <person-group><name name-style="western"><surname>Yee</surname><given-names>DA</given-names></name></person-group> (<role>Ed.</role>) <issue-title>Ecology, Systematics, and Natural History of Predaceous Diving Beetles (Coleoptera: Dytiscidae).</issue-title><source>Springer, New York</source>, <fpage>49</fpage>–<lpage>172</lpage>. <ext-link xlink:href="10.1007/978-94-017-9109-0_3" ext-link-type="doi" xlink:type="simple">https://doi.org/10.1007/978-94-017-9109-0_3</ext-link></mixed-citation></ref><ref id="B28"><mixed-citation xmlns:xlink="http://www.w3.org/1999/xlink" xlink:type="simple"><person-group><name name-style="western"><surname>Miller</surname><given-names>KB</given-names></name><name name-style="western"><surname>Bergsten</surname><given-names>J</given-names></name></person-group> (<year>2016</year>) <source>Diving Beetles of the World.</source><publisher-name>Johns-Hopkins University Press</publisher-name>, <publisher-loc>Baltimore</publisher-loc>, <size units="page">336 pp</size>.</mixed-citation></ref><ref id="B11"><mixed-citation xmlns:xlink="http://www.w3.org/1999/xlink" xlink:type="simple"><person-group><name name-style="western"><surname>Ferreira Jr</surname><given-names>N</given-names></name></person-group> (<year>2000</year>) <article-title>Morfologia externa da larva de <italic><tp:taxon-name><tp:taxon-name-part taxon-name-part-type="genus">Megadytes</tp:taxon-name-part><tp:taxon-name-part taxon-name-part-type="species">giganteus</tp:taxon-name-part></tp:taxon-name></italic> (Laporte, 1834) (<tp:taxon-name><tp:taxon-name-part taxon-name-part-type="order">Coleoptera</tp:taxon-name-part></tp:taxon-name>, <tp:taxon-name><tp:taxon-name-part taxon-name-part-type="family">Dytiscidae</tp:taxon-name-part></tp:taxon-name>) e evidências sobre a condição monofilética da tribo <tp:taxon-name><tp:taxon-name-part taxon-name-part-type="tribe">Cybistrini</tp:taxon-name-part></tp:taxon-name>.</article-title><source>Revista Brasileira de Entomologia</source><volume>44</volume>: <fpage>57</fpage>–<lpage>69</lpage>.</mixed-citation></ref><ref id="B21"><mixed-citation xmlns:xlink="http://www.w3.org/1999/xlink" xlink:type="simple"><person-group><name name-style="western"><surname>Michat</surname><given-names>MC</given-names></name><name name-style="western"><surname>Alarie</surname><given-names>Y</given-names></name><name name-style="western"><surname>Miller</surname><given-names>KB</given-names></name></person-group> (<year>2017</year>) <article-title>Higher-level phylogeny of diving beetles (<tp:taxon-name><tp:taxon-name-part taxon-name-part-type="order">Coleoptera</tp:taxon-name-part></tp:taxon-name>: <tp:taxon-name><tp:taxon-name-part taxon-name-part-type="family">Dytiscidae</tp:taxon-name-part></tp:taxon-name>) based on larval characters.</article-title><source>Systematic Entomology</source><volume>42</volume>(<issue>4</issue>): <fpage>734</fpage>–<lpage>767</lpage>. <ext-link xlink:href="10.1111/syen.12243" ext-link-type="doi" xlink:type="simple">https://doi.org/10.1111/syen.12243</ext-link></mixed-citation></ref><ref id="B32"><mixed-citation xmlns:xlink="http://www.w3.org/1999/xlink" xlink:type="simple"><person-group><name name-style="western"><surname>Nilsson</surname><given-names>AN</given-names></name></person-group> (<year>1988</year>) <article-title>A review of primary setae and pores on legs of larval <tp:taxon-name><tp:taxon-name-part taxon-name-part-type="family">Dytiscidae</tp:taxon-name-part></tp:taxon-name> (<tp:taxon-name><tp:taxon-name-part taxon-name-part-type="order">Coleoptera</tp:taxon-name-part></tp:taxon-name>).</article-title><source>Canadian Journal of Zoology</source><volume>66</volume>(<issue>10</issue>): <fpage>2283</fpage>–<lpage>2294</lpage>. <ext-link xlink:href="10.1139/z88-339" ext-link-type="doi" xlink:type="simple">https://doi.org/10.1139/z88-339</ext-link></mixed-citation></ref><ref id="B23"><mixed-citation xmlns:xlink="http://www.w3.org/1999/xlink" xlink:type="simple"><person-group><name name-style="western"><surname>Miller</surname><given-names>KB</given-names></name></person-group> (<year>2000</year>) <article-title>Cladistic analysis of the tribes of <tp:taxon-name><tp:taxon-name-part taxon-name-part-type="subfamily">Dytiscinae</tp:taxon-name-part></tp:taxon-name> and the phylogenetic position of the genus <italic><tp:taxon-name><tp:taxon-name-part taxon-name-part-type="genus">Notaticus</tp:taxon-name-part></tp:taxon-name></italic> Zimmermann (<tp:taxon-name><tp:taxon-name-part taxon-name-part-type="order">Coleoptera</tp:taxon-name-part></tp:taxon-name>; <tp:taxon-name><tp:taxon-name-part taxon-name-part-type="family">Dytiscidae</tp:taxon-name-part></tp:taxon-name>).</article-title><source>Insect Systematics &amp; Evolution</source><volume>31</volume>(<issue>2</issue>): <fpage>165</fpage>–<lpage>177</lpage>. <ext-link xlink:href="10.1163/187631200X00363" ext-link-type="doi" xlink:type="simple">https://doi.org/10.1163/187631200X00363</ext-link></mixed-citation></ref><ref id="B24"><mixed-citation xmlns:xlink="http://www.w3.org/1999/xlink" xlink:type="simple"><person-group><name name-style="western"><surname>Miller</surname><given-names>KB</given-names></name></person-group> (<year>2001</year>) <article-title>On the phylogeny of the <tp:taxon-name><tp:taxon-name-part taxon-name-part-type="family">Dytiscidae</tp:taxon-name-part></tp:taxon-name> (<tp:taxon-name><tp:taxon-name-part taxon-name-part-type="order">Coleoptera</tp:taxon-name-part></tp:taxon-name>) with emphasis on the morphology of the female reproductive tract.</article-title><source>Insect Systematics &amp; Evolution</source><volume>32</volume>(<issue>1</issue>): <fpage>45</fpage>–<lpage>92</lpage>. <ext-link xlink:href="10.1163/187631201X00029" ext-link-type="doi" xlink:type="simple">https://doi.org/10.1163/187631201X00029</ext-link></mixed-citation></ref><ref id="B17"><mixed-citation xmlns:xlink="http://www.w3.org/1999/xlink" xlink:type="simple"><person-group><name name-style="western"><surname>Larson</surname><given-names>DJ</given-names></name><name name-style="western"><surname>Alarie</surname><given-names>Y</given-names></name><name name-style="western"><surname>Roughley</surname><given-names>RE</given-names></name></person-group> (<year>2000</year>) <source>Predaceous diving beetles (<tp:taxon-name><tp:taxon-name-part taxon-name-part-type="order">Coleoptera</tp:taxon-name-part></tp:taxon-name>: <tp:taxon-name><tp:taxon-name-part taxon-name-part-type="family">Dytiscidae</tp:taxon-name-part></tp:taxon-name>) of the Nearctic Region, with emphasis on the fauna of Canada and Alaska.</source><publisher-name>National Research Council of Canada Research Press</publisher-name>, <publisher-loc>Ottawa, Ontario, Canada</publisher-loc>, <size units="page">982 pp</size>.</mixed-citation></ref><ref id="B1"><mixed-citation xmlns:xlink="http://www.w3.org/1999/xlink" xlink:type="simple"><person-group><name name-style="western"><surname>Alarie</surname><given-names>Y</given-names></name><name name-style="western"><surname>Michat</surname><given-names>MC</given-names></name><name name-style="western"><surname>Miller</surname><given-names>KB</given-names></name></person-group> (<year>2011</year>) <article-title>Notation of primary setae and pores on larvae of <tp:taxon-name><tp:taxon-name-part taxon-name-part-type="subfamily">Dytiscinae</tp:taxon-name-part></tp:taxon-name> (<tp:taxon-name><tp:taxon-name-part taxon-name-part-type="order">Coleoptera</tp:taxon-name-part></tp:taxon-name>: <tp:taxon-name><tp:taxon-name-part taxon-name-part-type="family">Dytiscidae</tp:taxon-name-part></tp:taxon-name>), with phylogenetic considerations.</article-title><source>Zootaxa</source><volume>3087</volume>(<issue>1</issue>): <fpage>1</fpage>–<lpage>55</lpage>. <ext-link xlink:href="10.11646/zootaxa.3087.1.1" ext-link-type="doi" xlink:type="simple">https://doi.org/10.11646/zootaxa.3087.1.1</ext-link></mixed-citation></ref><ref id="B9"><mixed-citation xmlns:xlink="http://www.w3.org/1999/xlink" xlink:type="simple"><person-group><name name-style="western"><surname>Ferreira Jr</surname><given-names>N</given-names></name></person-group> (<year>1993</year>) <article-title>Descricao da larva de <italic><tp:taxon-name><tp:taxon-name-part taxon-name-part-type="genus">Megadytes</tp:taxon-name-part><tp:taxon-name-part taxon-name-part-type="species">giganteus</tp:taxon-name-part></tp:taxon-name></italic> (Castelnau, 1834) com notas biologicas (<tp:taxon-name><tp:taxon-name-part taxon-name-part-type="order">Coleoptera</tp:taxon-name-part></tp:taxon-name>: <tp:taxon-name><tp:taxon-name-part taxon-name-part-type="family">Dytiscidae</tp:taxon-name-part></tp:taxon-name>).</article-title><source>Revista Brasileira de Entomologia</source><volume>37</volume>: <fpage>57</fpage>–<lpage>60</lpage>.</mixed-citation></ref><ref id="B18"><mixed-citation xmlns:xlink="http://www.w3.org/1999/xlink" xlink:type="simple"><person-group><name name-style="western"><surname>Michat</surname><given-names>MC</given-names></name></person-group> (<year>2006</year>) <article-title>Descriptions of larvae of <italic><tp:taxon-name><tp:taxon-name-part taxon-name-part-type="genus">Megadytes</tp:taxon-name-part></tp:taxon-name></italic> (<tp:taxon-name><tp:taxon-name-part taxon-name-part-type="order">Coleoptera</tp:taxon-name-part></tp:taxon-name>: <tp:taxon-name><tp:taxon-name-part taxon-name-part-type="family">Dytiscidae</tp:taxon-name-part></tp:taxon-name>: <tp:taxon-name><tp:taxon-name-part taxon-name-part-type="subfamily">Dytiscinae</tp:taxon-name-part></tp:taxon-name>): the hypothesis of monophyletic origin revisited.</article-title><source>European Journal of Entomology</source><volume>103</volume>(<issue>4</issue>): <fpage>831</fpage>–<lpage>842</lpage>. <ext-link xlink:href="10.14411/eje.2006.114" ext-link-type="doi" xlink:type="simple">https://doi.org/10.14411/eje.2006.114</ext-link></mixed-citation></ref><ref id="B13"><mixed-citation xmlns:xlink="http://www.w3.org/1999/xlink" xlink:type="simple"><person-group><name name-style="western"><surname>Fiori</surname><given-names>G</given-names></name></person-group> (<year>1949</year>) <article-title>Contributi alla conoscenza morfologica ed etologica dei coleotteri III. Le larve dell’<italic><tp:taxon-name><tp:taxon-name-part taxon-name-part-type="genus">Acilius</tp:taxon-name-part><tp:taxon-name-part taxon-name-part-type="species">sulcatus</tp:taxon-name-part></tp:taxon-name></italic> L. e del <italic><tp:taxon-name><tp:taxon-name-part taxon-name-part-type="genus">Cybister</tp:taxon-name-part><tp:taxon-name-part taxon-name-part-type="species">lateralimarginalis</tp:taxon-name-part></tp:taxon-name></italic> De Geer (<tp:taxon-name><tp:taxon-name-part taxon-name-part-type="family">Dytiscidae</tp:taxon-name-part></tp:taxon-name>).</article-title><source>Bollettino dell’Istituto di Entomologia dell’Università di Bologna</source><volume>17</volume>: <fpage>234</fpage>–<lpage>264</lpage>.</mixed-citation></ref><ref id="B42"><mixed-citation xmlns:xlink="http://www.w3.org/1999/xlink" xlink:type="simple"><person-group><name name-style="western"><surname>Watts</surname><given-names>CHS</given-names></name></person-group> (<year>1964</year>) <article-title>The larvae of Australian <italic><tp:taxon-name><tp:taxon-name-part taxon-name-part-type="genus">Cybister</tp:taxon-name-part></tp:taxon-name></italic> spp. Curt., <italic><tp:taxon-name><tp:taxon-name-part taxon-name-part-type="genus">Homeodytes</tp:taxon-name-part></tp:taxon-name></italic> spp. Reg. and <italic><tp:taxon-name><tp:taxon-name-part taxon-name-part-type="genus">Hyderodes</tp:taxon-name-part><tp:taxon-name-part taxon-name-part-type="species">shuckardi</tp:taxon-name-part></tp:taxon-name></italic> Hope (<tp:taxon-name><tp:taxon-name-part taxon-name-part-type="order">Coleoptera</tp:taxon-name-part></tp:taxon-name>: <tp:taxon-name><tp:taxon-name-part taxon-name-part-type="family">Dytiscidae</tp:taxon-name-part></tp:taxon-name>).</article-title><source>Transactions of the Royal Society of South Australia</source><volume>88</volume>: <fpage>145</fpage>–<lpage>156</lpage>.</mixed-citation></ref><ref id="B12"><mixed-citation xmlns:xlink="http://www.w3.org/1999/xlink" xlink:type="simple"><person-group><name name-style="western"><surname>Ferreira Jr</surname><given-names>N</given-names></name><name name-style="western"><surname>Nicolini</surname><given-names>LB</given-names></name><name name-style="western"><surname>Nessimian</surname><given-names>JL</given-names></name></person-group> (<year>2006</year>) <article-title>Description of the third instar larva of <italic><tp:taxon-name><tp:taxon-name-part taxon-name-part-type="genus">Megadytes</tp:taxon-name-part><tp:taxon-name-part taxon-name-part-type="species">latus</tp:taxon-name-part></tp:taxon-name></italic> (Fabricius) (<tp:taxon-name><tp:taxon-name-part taxon-name-part-type="order">Coleoptera</tp:taxon-name-part></tp:taxon-name>, <tp:taxon-name><tp:taxon-name-part taxon-name-part-type="family">Dytiscidae</tp:taxon-name-part></tp:taxon-name>), with an identification key for described larvae of the genus.</article-title><source>Revista Brasileira de Zoologia</source><volume>23</volume>(<issue>3</issue>): <fpage>792</fpage>–<lpage>795</lpage>. <ext-link xlink:href="10.1590/S0101-81752006000300025" ext-link-type="doi" xlink:type="simple">https://doi.org/10.1590/S0101-81752006000300025</ext-link></mixed-citation></ref><ref id="B10"><mixed-citation xmlns:xlink="http://www.w3.org/1999/xlink" xlink:type="simple"><person-group><name name-style="western"><surname>Ferreira Jr</surname><given-names>N</given-names></name></person-group> (<year>1995</year>) <article-title>Description of the larvae of <italic><tp:taxon-name><tp:taxon-name-part taxon-name-part-type="genus">Megadytes</tp:taxon-name-part><tp:taxon-name-part taxon-name-part-type="species">fallax</tp:taxon-name-part></tp:taxon-name></italic> (Aubé) and <italic><tp:taxon-name><tp:taxon-name-part taxon-name-part-type="genus">M.</tp:taxon-name-part><tp:taxon-name-part taxon-name-part-type="species">marginithorax</tp:taxon-name-part></tp:taxon-name></italic> (Perty) (<tp:taxon-name><tp:taxon-name-part taxon-name-part-type="order">Coleoptera</tp:taxon-name-part></tp:taxon-name>: <tp:taxon-name><tp:taxon-name-part taxon-name-part-type="family">Dytiscidae</tp:taxon-name-part></tp:taxon-name>).</article-title><source>Coleopterists Bulletin</source><volume>49</volume>: <fpage>313</fpage>–<lpage>318</lpage>.</mixed-citation></ref><ref id="B19"><mixed-citation xmlns:xlink="http://www.w3.org/1999/xlink" xlink:type="simple"><person-group><name name-style="western"><surname>Michat</surname><given-names>MC</given-names></name></person-group> (<year>2010</year>) <article-title>Descriptions of larvae of <italic><tp:taxon-name><tp:taxon-name-part taxon-name-part-type="genus">Megadytes</tp:taxon-name-part></tp:taxon-name></italic> (<tp:taxon-name><tp:taxon-name-part taxon-name-part-type="order">Coleoptera</tp:taxon-name-part></tp:taxon-name>: <tp:taxon-name><tp:taxon-name-part taxon-name-part-type="family">Dytiscidae</tp:taxon-name-part></tp:taxon-name>: <tp:taxon-name><tp:taxon-name-part taxon-name-part-type="subfamily">Dytiscinae</tp:taxon-name-part></tp:taxon-name>): The subgenera <italic><tp:taxon-name><tp:taxon-name-part taxon-name-part-type="genus">Trifurcitus</tp:taxon-name-part></tp:taxon-name></italic> and <italic><tp:taxon-name><tp:taxon-name-part taxon-name-part-type="genus">Megadytes</tp:taxon-name-part></tp:taxon-name></italic> s. str., ground plan of chaetotaxy of the genus and phylogenetic analysis.</article-title><source>European Journal of Entomology</source><volume>107</volume>(<issue>3</issue>): <fpage>377</fpage>–<lpage>392</lpage>. <ext-link xlink:href="10.14411/eje.2010.047" ext-link-type="doi" xlink:type="simple">https://doi.org/10.14411/eje.2010.047</ext-link></mixed-citation></ref><ref id="B41"><mixed-citation xmlns:xlink="http://www.w3.org/1999/xlink" xlink:type="simple"><person-group><name name-style="western"><surname>Watts</surname><given-names>CHS</given-names></name></person-group> (<year>1963</year>) <article-title>The larvae of Australian <tp:taxon-name><tp:taxon-name-part taxon-name-part-type="family">Dytiscidae</tp:taxon-name-part></tp:taxon-name>.</article-title><source>Transactions of the Royal Entomological Society of South Australia</source><volume>87</volume>: <fpage>23</fpage>–<lpage>40</lpage>.</mixed-citation></ref><ref id="B8"><mixed-citation xmlns:xlink="http://www.w3.org/1999/xlink" xlink:type="simple"><person-group><name name-style="western"><surname>Crespo</surname><given-names>FA</given-names></name></person-group> (<year>1982</year>) <article-title><tp:taxon-name><tp:taxon-name-part taxon-name-part-type="genus">Megadytes</tp:taxon-name-part> (<tp:taxon-name-part taxon-name-part-type="subgenus">Paramegadytes</tp:taxon-name-part>) <tp:taxon-name-part taxon-name-part-type="species">glaucus</tp:taxon-name-part></tp:taxon-name> (Brulle) descripcion del tercer estadio larval y de la pupa (<tp:taxon-name><tp:taxon-name-part taxon-name-part-type="family">Dytiscidae</tp:taxon-name-part></tp:taxon-name>, <tp:taxon-name><tp:taxon-name-part taxon-name-part-type="order">Coleoptera</tp:taxon-name-part></tp:taxon-name>).</article-title><source>Physis</source><volume>41</volume>: <fpage>7</fpage>–<lpage>13</lpage>. [B Aires]</mixed-citation></ref><ref id="B22"><mixed-citation xmlns:xlink="http://www.w3.org/1999/xlink" xlink:type="simple"><person-group><name name-style="western"><surname>Michat</surname><given-names>MC</given-names></name><name name-style="western"><surname>Alarie</surname><given-names>Y</given-names></name><name name-style="western"><surname>Watts</surname><given-names>CHS</given-names></name></person-group> (<year>2019</year>) <article-title>Dealing with a hairy beast-larval morphology and chaetotaxy of the Australian endemic diving beetle genus <italic><tp:taxon-name><tp:taxon-name-part taxon-name-part-type="genus">Spencerhydrus</tp:taxon-name-part></tp:taxon-name></italic> (<tp:taxon-name><tp:taxon-name-part taxon-name-part-type="order">Coleoptera</tp:taxon-name-part></tp:taxon-name>, <tp:taxon-name><tp:taxon-name-part taxon-name-part-type="family">Dytiscidae</tp:taxon-name-part></tp:taxon-name>, <tp:taxon-name><tp:taxon-name-part taxon-name-part-type="tribe">Cybistrini</tp:taxon-name-part></tp:taxon-name>).</article-title><source>ZooKeys</source><volume>884</volume>: <fpage>53</fpage>–<lpage>67</lpage>. <ext-link xlink:href="10.3897/zookeys.884.38391" ext-link-type="doi" xlink:type="simple">https://doi.org/10.3897/zookeys.884.38391</ext-link></mixed-citation></ref><ref id="B20"><mixed-citation xmlns:xlink="http://www.w3.org/1999/xlink" xlink:type="simple"><person-group><name name-style="western"><surname>Michat</surname><given-names>MC</given-names></name><name name-style="western"><surname>Alarie</surname><given-names>Y</given-names></name><name name-style="western"><surname>Watts</surname><given-names>CH</given-names></name></person-group> (<year>2015</year>) <article-title>Phylogenetic placement of the genus <italic><tp:taxon-name><tp:taxon-name-part taxon-name-part-type="genus">Sternhydrus</tp:taxon-name-part></tp:taxon-name></italic> (<tp:taxon-name><tp:taxon-name-part taxon-name-part-type="order">Coleoptera</tp:taxon-name-part></tp:taxon-name>: <tp:taxon-name><tp:taxon-name-part taxon-name-part-type="family">Dytiscidae</tp:taxon-name-part></tp:taxon-name>: <tp:taxon-name><tp:taxon-name-part taxon-name-part-type="tribe">Cybistrini</tp:taxon-name-part></tp:taxon-name>) based on larval morphology, with description of <italic><tp:taxon-name><tp:taxon-name-part taxon-name-part-type="genus">S.</tp:taxon-name-part><tp:taxon-name-part taxon-name-part-type="species">atratus</tp:taxon-name-part></tp:taxon-name></italic>.</article-title><source>Annals of the Entomological Society of America</source><volume>108</volume>(<issue>5</issue>): <fpage>881</fpage>–<lpage>892</lpage>. <ext-link xlink:href="10.1093/aesa/sav067" ext-link-type="doi" xlink:type="simple">https://doi.org/10.1093/aesa/sav067</ext-link></mixed-citation></ref></ref-list></tp:taxon-treatment>
