# Supplementary material for: ﻿Reclassification of Cybistrinae Sharp, 1880 in the Neotropical Region (Coleoptera, Adephaga, Dytiscidae), with description of new taxa
Source: Zookeys. 2024 Jan 8;1188:125–68. doi: 10.3897/zookeys.1188.110081 (PMC10790577; doi:10.3897/zookeys.1188.110081)
Supplement: XML Treatment for Bifurcitus [file zookeys.1188.110081-treatment2.xml]

<!DOCTYPE tp:taxon-treatment
  PUBLIC "-//TaxonX//DTD Taxonomic Treatment Publishing DTD v0 20100105//EN" "tax-treatment-NSO.dtd">
<tp:taxon-treatment xmlns:tp="http://www.plazi.org/taxpub"><tp:treatment-meta><kwd-group><label>Taxon classification</label><kwd>
                <named-content content-type="kingdom">Animalia</named-content>
              </kwd><kwd>
                <named-content content-type="order">Coleoptera</named-content>
              </kwd><kwd>
                <named-content content-type="family">Dytiscidae</named-content>
              </kwd></kwd-group><mixed-citation publication-type="journal"><person-group><name><surname>Miller</surname><given-names>Kelly B.</given-names></name><name><surname>Michat</surname><given-names>Mariano C.</given-names></name><name><surname>Ferreira Jr</surname><given-names>Nelson</given-names></name></person-group><article-title>﻿Reclassification of <tp:taxon-name><tp:taxon-name-part taxon-name-part-type="subfamily">Cybistrinae</tp:taxon-name-part></tp:taxon-name> Sharp, 1880 in the Neotropical Region (<tp:taxon-name><tp:taxon-name-part taxon-name-part-type="order">Coleoptera</tp:taxon-name-part></tp:taxon-name>, <tp:taxon-name><tp:taxon-name-part taxon-name-part-type="suborder">Adephaga</tp:taxon-name-part></tp:taxon-name>, <tp:taxon-name><tp:taxon-name-part taxon-name-part-type="family">Dytiscidae</tp:taxon-name-part></tp:taxon-name>), with description of new taxa</article-title><source>Zookeys</source><day>08</day><month>01</month><year>2024</year><volume>1188</volume><fpage>125</fpage><lpage>168</lpage><pub-id pub-id-type="doi">10.3897/zookeys.1188.110081</pub-id></mixed-citation></tp:treatment-meta><tp:nomenclature><label>﻿</label><tp:taxon-name>
              <object-id xmlns:xlink="http://www.w3.org/1999/xlink" content-type="arpha" xlink:type="simple">B39BAFF7-362D-5968-AA6A-C3F82FC6FB23</object-id>
              <tp:taxon-name-part taxon-name-part-type="genus" reg="Bifurcitus">Bifurcitus</tp:taxon-name-part>
            </tp:taxon-name><tp:taxon-authority>Brinck, 1945</tp:taxon-authority><tp:taxon-status xmlns:xlink="http://www.w3.org/1999/xlink" xlink:type="simple">stat. nov.</tp:taxon-status><xref ref-type="fig" rid="F1">Figs 1</xref><xref ref-type="fig" rid="F1">, 2</xref><xref ref-type="fig" rid="F7">, 64</xref><xref ref-type="fig" rid="F8">, 67</xref><tp:nomenclature-citation-list><tp:nomenclature-citation><tp:taxon-name>
                  <tp:taxon-name-part taxon-name-part-type="genus" reg="Bifurcitus">Bifurcitus</tp:taxon-name-part>
                </tp:taxon-name><comment>Brinck, 1945: 8.</comment></tp:nomenclature-citation></tp:nomenclature-citation-list></tp:nomenclature><tp:treatment-sec sec-type="type species" id="SECID0EXJBG"><title>Type species.</title><p><italic><tp:taxon-name><tp:taxon-name-part taxon-name-part-type="genus" reg="Cybister">Cybister</tp:taxon-name-part><tp:taxon-name-part taxon-name-part-type="species" reg="giganteus">giganteus</tp:taxon-name-part></tp:taxon-name></italic> Laporte, 1835: 99 by original designation (= <italic><tp:taxon-name><tp:taxon-name-part taxon-name-part-type="genus" reg="Dytiscus">Dytiscus</tp:taxon-name-part><tp:taxon-name-part taxon-name-part-type="species" reg="lherminieri">lherminieri</tp:taxon-name-part></tp:taxon-name></italic> Guérin-Méneville, 1829).</p></tp:treatment-sec><tp:treatment-sec sec-type="diagnosis" id="SECID0ETKBG"><title>Diagnosis.</title><p>Within <tp:taxon-name><tp:taxon-name-part taxon-name-part-type="subfamily">Cybistrinae</tp:taxon-name-part></tp:taxon-name><italic><tp:taxon-name><tp:taxon-name-part taxon-name-part-type="genus" reg="Bifurcitus">Bifurcitus</tp:taxon-name-part></tp:taxon-name></italic> have (1) the lateral margins of the pronotum and elytra margined with yellow, (2) males and females each with two equal-length metatarsal claws, and (3) the posterior metatibial spur bifid (Figs <xref ref-type="fig" rid="F1">1</xref>, <xref ref-type="fig" rid="F1">2</xref>). These are the largest of all diving beetles with adult specimens 36–47 mm in total length (<xref ref-type="bibr" rid="B16">Hendrich et al. 2019</xref>). Third instar larvae have (1) the median lobe of the frontoclypeus truncate apically with a tuft of setae (Fig. <xref ref-type="fig" rid="F8">67</xref>), (2) the median and lateral lobes of the frontoclypeus separated by a wide emargination (Fig. <xref ref-type="fig" rid="F8">67</xref>), (3) the lateral lobes of the frontoclypeus apically simple (Fig. <xref ref-type="fig" rid="F8">67</xref>), (4) the lateral lobes of the frontoclypeus obtusely angulate (Fig. <xref ref-type="fig" rid="F8">67</xref>), and (5) the cephalic capsule relatively short (head length / head width &lt; 1.20).</p></tp:treatment-sec><tp:treatment-sec sec-type="Phylogenetic relationships" id="SECID0EBMBG"><title>Phylogenetic relationships.</title><p><italic><tp:taxon-name><tp:taxon-name-part taxon-name-part-type="genus" reg="Bifurcitus">Bifurcitus</tp:taxon-name-part></tp:taxon-name></italic> is sister group to the similar <italic><tp:taxon-name><tp:taxon-name-part taxon-name-part-type="genus" reg="Trifurcitus">Trifurcitus</tp:taxon-name-part></tp:taxon-name></italic> (Figs <xref ref-type="fig" rid="F12">75</xref>, <xref ref-type="fig" rid="F13">76</xref>; <xref ref-type="bibr" rid="B29">Miller et al. 2007</xref>). Both have males and females with equal-length metatarsal claws and the anterior metatibial spur either bifid or trifid (although these two conditions may not be homologous) (Figs <xref ref-type="fig" rid="F1">1–3</xref>).</p></tp:treatment-sec><tp:treatment-sec sec-type="discussion" id="SECID0EFNBG"><title>Discussion.</title><p>Although previous evidence suggested that the several subgenera of “<italic><tp:taxon-name><tp:taxon-name-part taxon-name-part-type="genus" reg="Megadytes">Megadytes</tp:taxon-name-part></tp:taxon-name></italic>” are monophyletic, monophyly of this group is not supported here based in part on the discovery of undescribed cybistrine species with unique combinations of character states (Figs <xref ref-type="fig" rid="F12">75</xref>, <xref ref-type="fig" rid="F13">76</xref>). Given the situation, it seems appropriate to recognize these subgenera at the genus rank including <italic><tp:taxon-name><tp:taxon-name-part taxon-name-part-type="genus" reg="Bifurcitus">Bifurcitus</tp:taxon-name-part></tp:taxon-name></italic>.</p><p>There are three currently valid species in <italic><tp:taxon-name><tp:taxon-name-part taxon-name-part-type="genus" reg="Bifurcitus">Bifurcitus</tp:taxon-name-part></tp:taxon-name></italic> which were differentiated and characterized recently by <xref ref-type="bibr" rid="B16">Hendrich et al. (2019)</xref>.</p></tp:treatment-sec><tp:treatment-sec><!--Section generated to contain objects referenced in tp:taxon-treatment.--><fig id="F1" position="float" orientation="portrait"><object-id xmlns:xlink="http://www.w3.org/1999/xlink" content-type="doi" xlink:type="simple">10.3897/zookeys.1188.110081.figures1-8</object-id><object-id xmlns:xlink="http://www.w3.org/1999/xlink" content-type="arpha" xlink:type="simple">DB518E6D-3F21-5214-B06B-1BD5A4C6A992</object-id><label>Figures 1–8.</label><caption><p><tp:taxon-name><tp:taxon-name-part taxon-name-part-type="subfamily">Cybistrinae</tp:taxon-name-part></tp:taxon-name> morphological features <bold>1</bold><italic><tp:taxon-name><tp:taxon-name-part taxon-name-part-type="genus" reg="Bifurcitus">Bifurcitus</tp:taxon-name-part><tp:taxon-name-part taxon-name-part-type="species" reg="lherminieri">lherminieri</tp:taxon-name-part></tp:taxon-name></italic>, right metatibia, posterior surface <bold>2</bold><italic><tp:taxon-name><tp:taxon-name-part taxon-name-part-type="genus" reg="Bifurcitus">Bifurcitus</tp:taxon-name-part><tp:taxon-name-part taxon-name-part-type="species" reg="lherminieri">lherminieri</tp:taxon-name-part></tp:taxon-name></italic>, left metaleg, anterior surface <bold>3</bold><italic><tp:taxon-name><tp:taxon-name-part taxon-name-part-type="genus" reg="Trifurcitus">Trifurcitus</tp:taxon-name-part><tp:taxon-name-part taxon-name-part-type="species" reg="robustus">robustus</tp:taxon-name-part></tp:taxon-name></italic>, left metaleg, anterior surface <bold>4</bold><italic><tp:taxon-name><tp:taxon-name-part taxon-name-part-type="genus" reg="Metaxydytes">Metaxydytes</tp:taxon-name-part><tp:taxon-name-part taxon-name-part-type="species" reg="fraternus">fraternus</tp:taxon-name-part></tp:taxon-name></italic>, left mesotarsomeres III–V, posterior surfaces <bold>5</bold><italic><tp:taxon-name><tp:taxon-name-part taxon-name-part-type="genus" reg="Cybister">Cybister</tp:taxon-name-part><tp:taxon-name-part taxon-name-part-type="species" reg="tripunctatus">tripunctatus</tp:taxon-name-part></tp:taxon-name></italic>, left mesotarsomeres III–V, posterior surfaces <bold>6</bold><italic><tp:taxon-name><tp:taxon-name-part taxon-name-part-type="genus" reg="Megadytes">Megadytes</tp:taxon-name-part><tp:taxon-name-part taxon-name-part-type="species" reg="latus">latus</tp:taxon-name-part></tp:taxon-name></italic>, left half of metaventrite and left metacoxa (WV = metaventrite wing width, WC = metacoxal width) <bold>7</bold><italic><tp:taxon-name><tp:taxon-name-part taxon-name-part-type="genus" reg="Cybister">Cybister</tp:taxon-name-part><tp:taxon-name-part taxon-name-part-type="species" reg="tripunctatus">tripunctatus</tp:taxon-name-part></tp:taxon-name></italic>, right metathoracic wing <bold>8</bold><italic><tp:taxon-name><tp:taxon-name-part taxon-name-part-type="genus" reg="Trifurcitus">Trifurcitus</tp:taxon-name-part><tp:taxon-name-part taxon-name-part-type="species" reg="robustus">robustus</tp:taxon-name-part></tp:taxon-name></italic>, right metatrochanter, ventral surface. Scale bars: 1.0 mm.</p></caption><graphic xmlns:xlink="http://www.w3.org/1999/xlink" xlink:href="zookeys-1188-125_article-110081__-g001.jpg" position="float" orientation="portrait" xlink:type="simple" id="oo_963583.jpg"><uri content-type="original_file" xlink:type="simple">https://binary.pensoft.net/fig/963583</uri></graphic></fig><fig id="F7" position="float" orientation="portrait"><object-id xmlns:xlink="http://www.w3.org/1999/xlink" content-type="doi" xlink:type="simple">10.3897/zookeys.1188.110081.figures62-66</object-id><object-id xmlns:xlink="http://www.w3.org/1999/xlink" content-type="arpha" xlink:type="simple">761C58F1-36D8-5114-BD62-1A296A792BAE</object-id><label>Figures 62–66.</label><caption><p>Neotropical <tp:taxon-name><tp:taxon-name-part taxon-name-part-type="subfamily">Cybistrinae</tp:taxon-name-part></tp:taxon-name> species, female genitalia including left gonocoxosternite, ventral aspect <bold>62</bold><italic><tp:taxon-name><tp:taxon-name-part taxon-name-part-type="genus" reg="Metaxydytes">Metaxydytes</tp:taxon-name-part><tp:taxon-name-part taxon-name-part-type="species" reg="fraternus">fraternus</tp:taxon-name-part></tp:taxon-name></italic><bold>63</bold><italic><tp:taxon-name><tp:taxon-name-part taxon-name-part-type="genus" reg="Paramegadytes">Paramegadytes</tp:taxon-name-part><tp:taxon-name-part taxon-name-part-type="species" reg="glaucus">glaucus</tp:taxon-name-part></tp:taxon-name></italic><bold>64</bold><italic><tp:taxon-name><tp:taxon-name-part taxon-name-part-type="genus" reg="Bifurcitus">Bifurcitus</tp:taxon-name-part><tp:taxon-name-part taxon-name-part-type="species" reg="lherminieri">lherminieri</tp:taxon-name-part></tp:taxon-name></italic><bold>65</bold><italic><tp:taxon-name><tp:taxon-name-part taxon-name-part-type="genus" reg="Trifurcitus">Trifurcitus</tp:taxon-name-part><tp:taxon-name-part taxon-name-part-type="species" reg="robustus">robustus</tp:taxon-name-part></tp:taxon-name></italic><bold>66</bold><italic><tp:taxon-name><tp:taxon-name-part taxon-name-part-type="genus" reg="Cybister">Cybister</tp:taxon-name-part><tp:taxon-name-part taxon-name-part-type="species" reg="fimbriolatus">fimbriolatus</tp:taxon-name-part></tp:taxon-name></italic>. Scale bars: 1.0 mm.</p></caption><graphic xmlns:xlink="http://www.w3.org/1999/xlink" xlink:href="zookeys-1188-125_article-110081__-g007.jpg" position="float" orientation="portrait" xlink:type="simple" id="oo_963589.jpg"><uri content-type="original_file" xlink:type="simple">https://binary.pensoft.net/fig/963589</uri></graphic></fig><fig id="F8" position="float" orientation="portrait"><object-id xmlns:xlink="http://www.w3.org/1999/xlink" content-type="doi" xlink:type="simple">10.3897/zookeys.1188.110081.figures67-71</object-id><object-id xmlns:xlink="http://www.w3.org/1999/xlink" content-type="arpha" xlink:type="simple">C9B3668E-1F58-5D25-9E5D-990412FC0DD7</object-id><label>Figures 67–71.</label><caption><p>Third instar larva, anterior clypeal margin <bold>67</bold><italic><tp:taxon-name><tp:taxon-name-part taxon-name-part-type="genus" reg="Bifurcitus">Bifurcitus</tp:taxon-name-part><tp:taxon-name-part taxon-name-part-type="species" reg="magnus">magnus</tp:taxon-name-part></tp:taxon-name></italic><bold>68</bold><italic><tp:taxon-name><tp:taxon-name-part taxon-name-part-type="genus" reg="Megadytes">Megadytes</tp:taxon-name-part><tp:taxon-name-part taxon-name-part-type="species" reg="latus">latus</tp:taxon-name-part></tp:taxon-name></italic><bold>69</bold><italic><tp:taxon-name><tp:taxon-name-part taxon-name-part-type="genus" reg="Metaxydytes">Metaxydytes</tp:taxon-name-part><tp:taxon-name-part taxon-name-part-type="species" reg="carcharias">carcharias</tp:taxon-name-part></tp:taxon-name></italic><bold>70</bold><italic><tp:taxon-name><tp:taxon-name-part taxon-name-part-type="genus" reg="Paramegadytes">Paramegadytes</tp:taxon-name-part><tp:taxon-name-part taxon-name-part-type="species" reg="glaucus">glaucus</tp:taxon-name-part></tp:taxon-name></italic><bold>71</bold><italic><tp:taxon-name><tp:taxon-name-part taxon-name-part-type="genus" reg="Trifurcitus">Trifurcitus</tp:taxon-name-part><tp:taxon-name-part taxon-name-part-type="species" reg="fallax">fallax</tp:taxon-name-part></tp:taxon-name></italic>.</p></caption><graphic xmlns:xlink="http://www.w3.org/1999/xlink" xlink:href="zookeys-1188-125_article-110081__-g008.jpg" position="float" orientation="portrait" xlink:type="simple" id="oo_963590.jpg"><uri content-type="original_file" xlink:type="simple">https://binary.pensoft.net/fig/963590</uri></graphic></fig><fig id="F12" position="float" orientation="portrait"><object-id xmlns:xlink="http://www.w3.org/1999/xlink" content-type="doi" xlink:type="simple">10.3897/zookeys.1188.110081.figure75</object-id><object-id xmlns:xlink="http://www.w3.org/1999/xlink" content-type="arpha" xlink:type="simple">6065CE9C-AF40-5EAC-BBA2-2CAFC4071A9F</object-id><label>Figure 75.</label><caption><p>One of seven cladograms derived from parsimony analysis of 57 morphological characters from <tp:taxon-name><tp:taxon-name-part taxon-name-part-type="subfamily">Cybistrinae</tp:taxon-name-part></tp:taxon-name> and other <tp:taxon-name><tp:taxon-name-part taxon-name-part-type="family">Dytiscidae</tp:taxon-name-part></tp:taxon-name> (len = 105, CI = 68, RI = 92) with characters mapped using ‘fast’ optimization in WinClada. Black hash marks indicate unambiguous changes, white hash marks indicate homoplasious changes or reversals. Numbers above hash marks are character numbers, those below hash marks are derived state numbers.</p></caption><graphic xmlns:xlink="http://www.w3.org/1999/xlink" xlink:href="zookeys-1188-125_article-110081__-g011.jpg" position="float" orientation="portrait" xlink:type="simple" id="oo_963593.jpg"><uri content-type="original_file" xlink:type="simple">https://binary.pensoft.net/fig/963593</uri></graphic></fig><fig id="F13" position="float" orientation="portrait"><object-id xmlns:xlink="http://www.w3.org/1999/xlink" content-type="doi" xlink:type="simple">10.3897/zookeys.1188.110081.figure76</object-id><object-id xmlns:xlink="http://www.w3.org/1999/xlink" content-type="arpha" xlink:type="simple">C090FF4D-E571-5FDB-A4C2-89837B4E37AD</object-id><label>Figure 76.</label><caption><p>Consensus cladogram of seven equally parsimonious cladograms from parsimony analysis of 57 morphological characters from <tp:taxon-name><tp:taxon-name-part taxon-name-part-type="subfamily">Cybistrinae</tp:taxon-name-part></tp:taxon-name> and other <tp:taxon-name><tp:taxon-name-part taxon-name-part-type="family">Dytiscidae</tp:taxon-name-part></tp:taxon-name> morphology.</p></caption><graphic xmlns:xlink="http://www.w3.org/1999/xlink" xlink:href="zookeys-1188-125_article-110081__-g012.jpg" position="float" orientation="portrait" xlink:type="simple" id="oo_963594.jpg"><uri content-type="original_file" xlink:type="simple">https://binary.pensoft.net/fig/963594</uri></graphic></fig></tp:treatment-sec><ref-list><ref id="B16"><mixed-citation xmlns:xlink="http://www.w3.org/1999/xlink" xlink:type="simple"><person-group><name name-style="western"><surname>Hendrich</surname><given-names>L</given-names></name><name name-style="western"><surname>Manuel</surname><given-names>M</given-names></name><name name-style="western"><surname>Balke</surname><given-names>M</given-names></name></person-group> (<year>2019</year>) <article-title>The return of the Duke—locality data for <italic><tp:taxon-name><tp:taxon-name-part taxon-name-part-type="genus">Megadytes</tp:taxon-name-part><tp:taxon-name-part taxon-name-part-type="species">ducalis</tp:taxon-name-part></tp:taxon-name></italic> Sharp, 1882, the world’s largest diving beetle, with notes on related species (<tp:taxon-name><tp:taxon-name-part taxon-name-part-type="order">Coleoptera</tp:taxon-name-part></tp:taxon-name>: <tp:taxon-name><tp:taxon-name-part taxon-name-part-type="family">Dytiscidae</tp:taxon-name-part></tp:taxon-name>).</article-title><source>Zootaxa</source><volume>4586</volume>(<issue>3</issue>): <fpage>517</fpage>–<lpage>535</lpage>. <ext-link xlink:href="10.11646/zootaxa.4586.3.8" ext-link-type="doi" xlink:type="simple">https://doi.org/10.11646/zootaxa.4586.3.8</ext-link></mixed-citation></ref><ref id="B29"><mixed-citation xmlns:xlink="http://www.w3.org/1999/xlink" xlink:type="simple"><person-group><name name-style="western"><surname>Miller</surname><given-names>KB</given-names></name><name name-style="western"><surname>Bergsten</surname><given-names>J</given-names></name><name name-style="western"><surname>Whiting</surname><given-names>MF</given-names></name></person-group> (<year>2007</year>) <article-title>Phylogeny and classification of diving beetles in the tribe <tp:taxon-name><tp:taxon-name-part taxon-name-part-type="tribe">Cybistrini</tp:taxon-name-part></tp:taxon-name> (<tp:taxon-name><tp:taxon-name-part taxon-name-part-type="order">Coleoptera</tp:taxon-name-part></tp:taxon-name>, <tp:taxon-name><tp:taxon-name-part taxon-name-part-type="family">Dytiscidae</tp:taxon-name-part></tp:taxon-name>, <tp:taxon-name><tp:taxon-name-part taxon-name-part-type="subfamily">Dytiscinae</tp:taxon-name-part></tp:taxon-name>).</article-title><source>Zoologica Scripta</source><volume>36</volume>(<issue>1</issue>): <fpage>41</fpage>–<lpage>59</lpage>. <ext-link xlink:href="10.1111/j.1463-6409.2006.00254.x" ext-link-type="doi" xlink:type="simple">https://doi.org/10.1111/j.1463-6409.2006.00254.x</ext-link></mixed-citation></ref></ref-list></tp:taxon-treatment>
