# Supplementary material for: ﻿Reclassification of Cybistrinae Sharp, 1880 in the Neotropical Region (Coleoptera, Adephaga, Dytiscidae), with description of new taxa
Source: Zookeys. 2024 Jan 8;1188:125–68. doi: 10.3897/zookeys.1188.110081 (PMC10790577; doi:10.3897/zookeys.1188.110081)
Supplement: XML Treatment for Cybister (Neocybister) puncticollis [file zookeys.1188.110081-treatment5.xml]

<!DOCTYPE tp:taxon-treatment
  PUBLIC "-//TaxonX//DTD Taxonomic Treatment Publishing DTD v0 20100105//EN" "tax-treatment-NSO.dtd">
<tp:taxon-treatment xmlns:tp="http://www.plazi.org/taxpub"><tp:treatment-meta><kwd-group><label>Taxon classification</label><kwd>
                <named-content content-type="kingdom">Animalia</named-content>
              </kwd><kwd>
                <named-content content-type="order">Coleoptera</named-content>
              </kwd><kwd>
                <named-content content-type="family">Dytiscidae</named-content>
              </kwd></kwd-group><mixed-citation publication-type="journal"><person-group><name><surname>Miller</surname><given-names>Kelly B.</given-names></name><name><surname>Michat</surname><given-names>Mariano C.</given-names></name><name><surname>Ferreira Jr</surname><given-names>Nelson</given-names></name></person-group><article-title>﻿Reclassification of <tp:taxon-name><tp:taxon-name-part taxon-name-part-type="subfamily">Cybistrinae</tp:taxon-name-part></tp:taxon-name> Sharp, 1880 in the Neotropical Region (<tp:taxon-name><tp:taxon-name-part taxon-name-part-type="order">Coleoptera</tp:taxon-name-part></tp:taxon-name>, <tp:taxon-name><tp:taxon-name-part taxon-name-part-type="suborder">Adephaga</tp:taxon-name-part></tp:taxon-name>, <tp:taxon-name><tp:taxon-name-part taxon-name-part-type="family">Dytiscidae</tp:taxon-name-part></tp:taxon-name>), with description of new taxa</article-title><source>Zookeys</source><day>08</day><month>01</month><year>2024</year><volume>1188</volume><fpage>125</fpage><lpage>168</lpage><pub-id pub-id-type="doi">10.3897/zookeys.1188.110081</pub-id></mixed-citation></tp:treatment-meta><tp:nomenclature><label>﻿</label><tp:taxon-name><object-id xmlns:xlink="http://www.w3.org/1999/xlink" content-type="arpha" xlink:type="simple">3C5E99F8-3F6D-516E-B477-21CBE88F375F</object-id><tp:taxon-name-part taxon-name-part-type="genus" reg="Cybister">Cybister</tp:taxon-name-part> (<tp:taxon-name-part taxon-name-part-type="subgenus" reg="Neocybister">Neocybister</tp:taxon-name-part>) <tp:taxon-name-part taxon-name-part-type="species" reg="puncticollis">puncticollis</tp:taxon-name-part></tp:taxon-name><tp:taxon-authority>(Brullé, 1837)</tp:taxon-authority><xref ref-type="fig" rid="F2">Figs 10</xref><xref ref-type="fig" rid="F3">, 17</xref><xref ref-type="fig" rid="F3">, 18</xref><xref ref-type="fig" rid="F4">, 33–35</xref><xref ref-type="fig" rid="F5">, 52</xref><xref ref-type="fig" rid="F6">, 59</xref><tp:nomenclature-citation-list><tp:nomenclature-citation><tp:taxon-name>
                  <tp:taxon-name-part taxon-name-part-type="genus" reg="Dyticus">Dyticus</tp:taxon-name-part>
                  <tp:taxon-name-part taxon-name-part-type="species" reg="puncticollis">puncticollis</tp:taxon-name-part>
                </tp:taxon-name><comment>Brullé, 1837: 46.</comment></tp:nomenclature-citation><tp:nomenclature-citation><tp:taxon-name>
                  <tp:taxon-name-part taxon-name-part-type="genus" reg="Cybister">Cybister</tp:taxon-name-part>
                  <tp:taxon-name-part taxon-name-part-type="species" reg="puncticollis">puncticollis</tp:taxon-name-part>
                </tp:taxon-name><comment>: Aubé 1838: 52.</comment></tp:nomenclature-citation><tp:nomenclature-citation><tp:taxon-name>
                  <tp:taxon-name-part taxon-name-part-type="genus" reg="Trogus">Trogus</tp:taxon-name-part>
                  <tp:taxon-name-part taxon-name-part-type="species" reg="puncticollis">puncticollis</tp:taxon-name-part>
                </tp:taxon-name><comment>: Gemminger and Harold 1868: 460.</comment></tp:nomenclature-citation><tp:nomenclature-citation><tp:taxon-name>
                  <tp:taxon-name-part taxon-name-part-type="genus" reg="Megadytes">Megadytes</tp:taxon-name-part>
                  <tp:taxon-name-part taxon-name-part-type="species" reg="puncticollis">puncticollis</tp:taxon-name-part>
                </tp:taxon-name><comment>: <xref ref-type="bibr" rid="B36">Sharp 1882</xref>: 709; van den Branden 1885: 29; Regimbart 1889: 267; 1904: 225; Chatanay 1910: 434; Bruch 1915: 479; Zimmermann 1919: 235; 1920: 256; Wilke 1921: 24; Bruch 1927: 543; <xref ref-type="bibr" rid="B4">Blackwelder 1944</xref>: 80; <xref ref-type="bibr" rid="B6">Brinck 1945</xref>: 8; <xref ref-type="bibr" rid="B31">Mouchamps 1957</xref>: 283; <xref ref-type="bibr" rid="B40">Trémouilles and Bachmann 1980</xref>: 105.</comment></tp:nomenclature-citation><tp:nomenclature-citation><tp:taxon-name><tp:taxon-name-part taxon-name-part-type="genus" reg="Cybister">Cybister</tp:taxon-name-part> (<tp:taxon-name-part taxon-name-part-type="subgenus" reg="Meganectes">Meganectes</tp:taxon-name-part>) <tp:taxon-name-part taxon-name-part-type="species" reg="kemneri">kemneri</tp:taxon-name-part></tp:taxon-name><comment>Brinck, 1945: 18; <xref ref-type="bibr" rid="B40">Trémouilles and Bachmann 1980</xref>: 105.</comment></tp:nomenclature-citation><tp:nomenclature-citation><tp:taxon-name><tp:taxon-name-part taxon-name-part-type="genus" reg="Cybister">Cybister</tp:taxon-name-part> (<tp:taxon-name-part taxon-name-part-type="subgenus" reg="Meganectes">Meganectes</tp:taxon-name-part>) <tp:taxon-name-part taxon-name-part-type="species" reg="puncticollis">puncticollis</tp:taxon-name-part></tp:taxon-name><comment>: <xref ref-type="bibr" rid="B40">Trémouilles and Bachmann 1980</xref>: 105.</comment></tp:nomenclature-citation><tp:nomenclature-citation><tp:taxon-name><tp:taxon-name-part taxon-name-part-type="genus" reg="Cybister">Cybister</tp:taxon-name-part> (<tp:taxon-name-part taxon-name-part-type="subgenus" reg="Neocybister">Neocybister</tp:taxon-name-part>) <tp:taxon-name-part taxon-name-part-type="species" reg="puncticollis">puncticollis</tp:taxon-name-part></tp:taxon-name><comment>: <xref ref-type="bibr" rid="B29">Miller et al. 2007</xref>: 54; <xref ref-type="bibr" rid="B33">Nilsson and Hájek 2023</xref>: 84.</comment></tp:nomenclature-citation></tp:nomenclature-citation-list></tp:nomenclature><tp:treatment-sec sec-type="type locality" id="SECID0EGSAI"><title>Type locality.</title><p><italic><tp:taxon-name><tp:taxon-name-part taxon-name-part-type="genus" reg="Cybister">Cybister</tp:taxon-name-part><tp:taxon-name-part taxon-name-part-type="species" reg="puncticollis">puncticollis</tp:taxon-name-part></tp:taxon-name></italic>: Bolivia, San Miguel. <italic><tp:taxon-name><tp:taxon-name-part taxon-name-part-type="genus" reg="Cybister">Cybister</tp:taxon-name-part><tp:taxon-name-part taxon-name-part-type="species" reg="kemneri">kemneri</tp:taxon-name-part></tp:taxon-name></italic>: Brazil, La Plata, Amazonas, Rio Autaz.</p></tp:treatment-sec><tp:treatment-sec sec-type="Type specimen" id="SECID0ECTAI"><title>Type specimen.</title><p><italic><tp:taxon-name><tp:taxon-name-part taxon-name-part-type="genus" reg="Cybister">Cybister</tp:taxon-name-part><tp:taxon-name-part taxon-name-part-type="species" reg="puncticollis">puncticollis</tp:taxon-name-part></tp:taxon-name></italic>, in <named-content xmlns:xlink="http://www.w3.org/1999/xlink" content-type="dwc:institutional_code" xlink:title="Museum National d’Histoire Naturelle, Paris, France" xlink:href="http://grbio.org/institution/museum-national-dhistoire-naturelle-2" xlink:type="simple">MNHN</named-content> (not examined). <italic><tp:taxon-name><tp:taxon-name-part taxon-name-part-type="genus" reg="Cybister">Cybister</tp:taxon-name-part><tp:taxon-name-part taxon-name-part-type="species" reg="kemneri">kemneri</tp:taxon-name-part></tp:taxon-name></italic>, in <named-content xmlns:xlink="http://www.w3.org/1999/xlink" content-type="dwc:institutional_code" xlink:title="Museum of Zoology, University of Lund, Lund, Sweden" xlink:href="http://grbio.org/institution/lund-university-0" xlink:type="simple">MZLU</named-content> (not examined).</p></tp:treatment-sec><tp:treatment-sec sec-type="diagnosis" id="SECID0EGUAI"><title>Diagnosis.</title><p>This species is larger (Fig. <xref ref-type="fig" rid="F2">10</xref>) than the other Neotropical species in the genus, <italic><tp:taxon-name><tp:taxon-name-part taxon-name-part-type="genus" reg="Cybister">C.</tp:taxon-name-part><tp:taxon-name-part taxon-name-part-type="species" reg="festae">festae</tp:taxon-name-part></tp:taxon-name></italic> (Fig. <xref ref-type="fig" rid="F2">9</xref>) and the male genitalia are distinctly different (Figs <xref ref-type="fig" rid="F4">33–35</xref>). See above under that species for details about this and additional diagnostic differences between these two species of <italic><tp:taxon-name><tp:taxon-name-part taxon-name-part-type="genus" reg="Cybister">Cybister</tp:taxon-name-part></tp:taxon-name></italic>.</p></tp:treatment-sec><tp:treatment-sec sec-type="description" id="SECID0EKVAI"><title>Description.</title><p><bold><italic>Measurements</italic>.</bold><abbrev xmlns:xlink="http://www.w3.org/1999/xlink" xlink:title="total length" id="ABBRID0EVVAI" xlink:type="simple">TL</abbrev> = 26.6–27.6 mm, <abbrev xmlns:xlink="http://www.w3.org/1999/xlink" xlink:title="greatest width across elytra" id="ABBRID0EZVAI" xlink:type="simple">GW</abbrev> = 15.0–15.9 mm, <abbrev xmlns:xlink="http://www.w3.org/1999/xlink" xlink:title="greatest pronotal width" id="ABBRID0E4VAI" xlink:type="simple">PW</abbrev> = 10.8–11.6 mm, <abbrev xmlns:xlink="http://www.w3.org/1999/xlink" xlink:title="greatest width of the head" id="ABBRID0EBWAI" xlink:type="simple">HW</abbrev> = 6.5–6.8 mm, <abbrev xmlns:xlink="http://www.w3.org/1999/xlink" xlink:title="distance between the eyes" id="ABBRID0EFWAI" xlink:type="simple">EW</abbrev> = 3.7–3.8 mm, <abbrev xmlns:xlink="http://www.w3.org/1999/xlink" xlink:title="total length" id="ABBRID0EJWAI" xlink:type="simple">TL</abbrev>/<abbrev xmlns:xlink="http://www.w3.org/1999/xlink" xlink:title="greatest width across elytra" id="ABBRID0ENWAI" xlink:type="simple">GW</abbrev> = 1.7–1.8, <abbrev xmlns:xlink="http://www.w3.org/1999/xlink" xlink:title="greatest width of the head" id="ABBRID0ERWAI" xlink:type="simple">HW</abbrev>/<abbrev xmlns:xlink="http://www.w3.org/1999/xlink" xlink:title="distance between the eyes" id="ABBRID0EVWAI" xlink:type="simple">EW</abbrev> = 1.7–1.8, WC/WV = 2.9–3.2. Body shape oval, widest slightly posterad of middle; lateral margins broadly curved, continuously curved between pronotum and elytron. Depressed and somewhat flattened in lateral aspect.</p><p><bold><italic>Coloration</italic>.</bold> Head dark green, clypeus and labrum pale yellow. Pronotum dark green, with broad lateral yellow marginal band (Fig. <xref ref-type="fig" rid="F2">10</xref>), medial margin of band distinctly delimited, band separated from posterolateral margin by narrow green strip (Fig. <xref ref-type="fig" rid="F2">10</xref>). Elytron dark green with broad lateral yellow marginal band, medial margin of band distinctly delimited, lateral margin of band slightly remote from lateral elytral margin for medial portion of length, extending laterally to margin of elytron anteriorly and posteriorly, apex of yellow band diffusing into coloration of elytron, less distinct (Fig. <xref ref-type="fig" rid="F2">10</xref>). Ventral surfaces mostly black except antennae and palpi orange, pro- and mesothoracic legs mostly orange, tarsi dark orange, metathoracic legs testaceous, anterodorsal surface of tibia orange, propleuron and elytral epipleuron pale orange to testaceous, and with small orange maculae laterally on abdominal ventrites IV–VI.</p><p><bold><italic>Sculpture and structure</italic>.</bold> Head broad, anteriorly produced, eyes prominent; dorsal surface evenly covered with exceptionally fine micropunctures but smooth and shiny. Pronotum with lateral margins evenly and shallowly curved; surface of pronotum similar to surface of head in micropunctation; pronotum dorsally evenly curved. Elytron with margins very broadly curved, more strongly curved posteriorly; surface similar to surface of head in micropunctation and surface appearance. Prosternal process anteriorly distinctly emarginate medially, remaining surface nearly flat throughout and moderately broad, apex broadly elongate and sharply pointed. Metaventral wing narrow (WC/WV = 2.9–3.2); surface smooth, with extremely fine microsculpture, shiny. Lateral portion of metacoxa large, broad, surface smooth and shiny, with extremely fine microsculpture; metacoxal lines short and curved, extending anteriorly less than half distance across metacoxa. Abdominal ventrites smooth, relatively unsculptured.</p><p><bold><italic>Male genitalia</italic>.</bold> Male median lobe in lateral aspect moderately slender throughout, evenly curved, apically abruptly expanded with a narrowly rounded apex, ventral sclerite slender and evenly curved basally, apically straight and apically pointed (Fig. <xref ref-type="fig" rid="F4">33</xref>); in dorsal aspect median lobe moderately broad basally, lateral margins broadly sinuate, apex broadly expanded, with apex broadly sub-truncate, medially broadly pointed (Fig. <xref ref-type="fig" rid="F4">34</xref>). Lateral lobe moderately broad throughout length, evenly curved, apex narrowly rounded, with long series of setae along dorsal margin (Fig. <xref ref-type="fig" rid="F4">35</xref>).</p><p><bold><italic>Female genitalia</italic>.</bold> Vagina extremely elongate, slender; with enlarged area at base of common oviduct and spermatheca, with enlarged lateral sacs on this enlarged area; spermatheca extremely slender and elongate (Fig. <xref ref-type="fig" rid="F6">59</xref>); gonocoxae together slender and apically pointed (Fig. <xref ref-type="fig" rid="F6">59</xref>); gonocoxosternite broad, anterolateral lobe broad, medial margin distinctly, narrowly emarginate, basomedially with field of setae (Fig. <xref ref-type="fig" rid="F6">59</xref>).</p><p><bold><italic>Sexual dimorphism</italic>.</bold> Males have a broad protarsal palette with ventral adhesive setae with apical structures in the form of elongate flattened spatulate surfaces; males also have mesotarsomeres with posteroventral fields of setae which are absent in females. Females lack natatory setae along the ventral margins of the metatarsomeres, but these are present in males. Males have a single metatarsal claw (the anterior claw, Fig. <xref ref-type="fig" rid="F3">17</xref>), whereas females have a second, posterior claw that is ~ 1/2 the length of the anterior, is abruptly curved apically and sharply pointed (Fig. <xref ref-type="fig" rid="F3">18</xref>).</p><p><bold><italic>Variation</italic>.</bold> Specimens vary somewhat in size and coloration, with some specimens more greenish and others darker, less greenish.</p></tp:treatment-sec><tp:treatment-sec sec-type="distribution" id="SECID0EPZAI"><title>Distribution.</title><p>This species is known from Argentina, Bolivia, Brazil, French Guyana, and Peru. There is also a previously unpublished record from Paraguay.</p></tp:treatment-sec><tp:treatment-sec sec-type="material" id="SECID0EUZAI"><title>Material examined.</title><p>Specimens were examined from Argentina, Bolivia, Peru, and Paraguay.</p></tp:treatment-sec><tp:treatment-sec><!--Section generated to contain objects referenced in tp:taxon-treatment.--><fig id="F2" position="float" orientation="portrait"><object-id xmlns:xlink="http://www.w3.org/1999/xlink" content-type="doi" xlink:type="simple">10.3897/zookeys.1188.110081.figures9-14</object-id><object-id xmlns:xlink="http://www.w3.org/1999/xlink" content-type="arpha" xlink:type="simple">C6F02817-AEA4-50C4-B06D-D174B6276B3F</object-id><label>Figures 9–14.</label><caption><p>Neotropical <tp:taxon-name><tp:taxon-name-part taxon-name-part-type="subfamily">Cybistrinae</tp:taxon-name-part></tp:taxon-name> species, habitus <bold>9</bold><italic><tp:taxon-name><tp:taxon-name-part taxon-name-part-type="genus" reg="Cybister">Cybister</tp:taxon-name-part><tp:taxon-name-part taxon-name-part-type="species" reg="festae">festae</tp:taxon-name-part></tp:taxon-name></italic><bold>10</bold><italic><tp:taxon-name><tp:taxon-name-part taxon-name-part-type="genus" reg="Cybister">Cybister</tp:taxon-name-part><tp:taxon-name-part taxon-name-part-type="species" reg="puncticollis">puncticollis</tp:taxon-name-part></tp:taxon-name></italic><bold>11</bold><italic><tp:taxon-name><tp:taxon-name-part taxon-name-part-type="genus" reg="Nilssondytes">Nilssondytes</tp:taxon-name-part><tp:taxon-name-part taxon-name-part-type="species" reg="diversus">diversus</tp:taxon-name-part></tp:taxon-name></italic><bold>12</bold><italic><tp:taxon-name><tp:taxon-name-part taxon-name-part-type="genus" reg="Megadytes">Megadytes</tp:taxon-name-part><tp:taxon-name-part taxon-name-part-type="species" reg="parvus">parvus</tp:taxon-name-part></tp:taxon-name></italic><bold>13</bold><italic><tp:taxon-name><tp:taxon-name-part taxon-name-part-type="genus" reg="Megadytes">Megadytes</tp:taxon-name-part><tp:taxon-name-part taxon-name-part-type="species" reg="latus">latus</tp:taxon-name-part></tp:taxon-name></italic><bold>14</bold> species “IR57” (<xref ref-type="bibr" rid="B35">Ribera et al. 2008</xref>). Scale bar: 10.0 mm.</p></caption><graphic xmlns:xlink="http://www.w3.org/1999/xlink" xlink:href="zookeys-1188-125_article-110081__-g002.jpg" position="float" orientation="portrait" xlink:type="simple" id="oo_963584.jpg"><uri content-type="original_file" xlink:type="simple">https://binary.pensoft.net/fig/963584</uri></graphic></fig><fig id="F3" position="float" orientation="portrait"><object-id xmlns:xlink="http://www.w3.org/1999/xlink" content-type="doi" xlink:type="simple">10.3897/zookeys.1188.110081.figures15-29</object-id><object-id xmlns:xlink="http://www.w3.org/1999/xlink" content-type="arpha" xlink:type="simple">4E519DA4-6784-5FF9-BF06-C43AAB834B65</object-id><label>Figures 15–29.</label><caption><p>Neotropical <tp:taxon-name><tp:taxon-name-part taxon-name-part-type="subfamily">Cybistrinae</tp:taxon-name-part></tp:taxon-name> species, metatarsal claws and tarsomere VI of males and females <bold>15, 16</bold><italic><tp:taxon-name><tp:taxon-name-part taxon-name-part-type="genus" reg="Cybister">Cybister</tp:taxon-name-part><tp:taxon-name-part taxon-name-part-type="species" reg="festae">festae</tp:taxon-name-part></tp:taxon-name></italic><bold>17, 18</bold><italic><tp:taxon-name><tp:taxon-name-part taxon-name-part-type="genus" reg="Cybister">Cybister</tp:taxon-name-part><tp:taxon-name-part taxon-name-part-type="species" reg="puncticollis">puncticollis</tp:taxon-name-part></tp:taxon-name></italic><bold>19, 20</bold><italic><tp:taxon-name><tp:taxon-name-part taxon-name-part-type="genus" reg="Nilssondytes">Nilssondytes</tp:taxon-name-part><tp:taxon-name-part taxon-name-part-type="species" reg="diversus">diversus</tp:taxon-name-part></tp:taxon-name></italic><bold>21, 22</bold><italic><tp:taxon-name><tp:taxon-name-part taxon-name-part-type="genus" reg="Megadytes">Megadytes</tp:taxon-name-part><tp:taxon-name-part taxon-name-part-type="species" reg="latus">latus</tp:taxon-name-part></tp:taxon-name></italic><bold>23, 24</bold><italic><tp:taxon-name><tp:taxon-name-part taxon-name-part-type="genus" reg="Megadytes">Megadytes</tp:taxon-name-part><tp:taxon-name-part taxon-name-part-type="species" reg="parvus">parvus</tp:taxon-name-part></tp:taxon-name></italic><bold>25</bold> species “IR57” (<xref ref-type="bibr" rid="B35">Ribera et al. 2008</xref>) <bold>26, 27</bold><italic><tp:taxon-name><tp:taxon-name-part taxon-name-part-type="genus" reg="Paramegadytes">Paramegadytes</tp:taxon-name-part><tp:taxon-name-part taxon-name-part-type="species" reg="glaucus">glaucus</tp:taxon-name-part></tp:taxon-name></italic><bold>28, 29</bold><italic><tp:taxon-name><tp:taxon-name-part taxon-name-part-type="genus" reg="Metaxydytes">Metaxydytes</tp:taxon-name-part><tp:taxon-name-part taxon-name-part-type="species" reg="fraternus">fraternus</tp:taxon-name-part></tp:taxon-name></italic>. Scale bars: 1.0 mm.</p></caption><graphic xmlns:xlink="http://www.w3.org/1999/xlink" xlink:href="zookeys-1188-125_article-110081__-g003.jpg" position="float" orientation="portrait" xlink:type="simple" id="oo_963585.jpg"><uri content-type="original_file" xlink:type="simple">https://binary.pensoft.net/fig/963585</uri></graphic></fig><fig id="F4" position="float" orientation="portrait"><object-id xmlns:xlink="http://www.w3.org/1999/xlink" content-type="doi" xlink:type="simple">10.3897/zookeys.1188.110081.figures30-50</object-id><object-id xmlns:xlink="http://www.w3.org/1999/xlink" content-type="arpha" xlink:type="simple">A7C5BC74-F84D-5175-A440-D6BFDD7912D9</object-id><label>Figures 30–50.</label><caption><p>Neotropical <tp:taxon-name><tp:taxon-name-part taxon-name-part-type="subfamily">Cybistrinae</tp:taxon-name-part></tp:taxon-name> species, male genitalia <bold>30–32</bold><italic><tp:taxon-name><tp:taxon-name-part taxon-name-part-type="genus" reg="Cybister">Cybister</tp:taxon-name-part><tp:taxon-name-part taxon-name-part-type="species" reg="festae">festae</tp:taxon-name-part></tp:taxon-name></italic>: <bold>30</bold> median lobe, right lateral aspect <bold>31</bold> median lobe, ventral aspect <bold>32</bold> right lateral lobe, right lateral aspect <bold>33–35</bold><italic><tp:taxon-name><tp:taxon-name-part taxon-name-part-type="genus" reg="Cybister">Cybister</tp:taxon-name-part><tp:taxon-name-part taxon-name-part-type="species" reg="puncticollis">puncticollis</tp:taxon-name-part></tp:taxon-name></italic>: <bold>33</bold> median lobe, right lateral aspect <bold>34</bold> median lobe, ventral aspect <bold>35</bold> right lateral lobe, right lateral aspect <bold>36–38</bold><italic><tp:taxon-name><tp:taxon-name-part taxon-name-part-type="genus" reg="Nilssondytes">Nilssondytes</tp:taxon-name-part><tp:taxon-name-part taxon-name-part-type="species" reg="diversus">diversus</tp:taxon-name-part></tp:taxon-name></italic>: <bold>36</bold> median lobe, right lateral aspect <bold>37</bold> median lobe, ventral aspect <bold>38</bold> right lateral lobe, right lateral aspect <bold>39–43</bold><italic><tp:taxon-name><tp:taxon-name-part taxon-name-part-type="genus" reg="Megadytes">Megadytes</tp:taxon-name-part><tp:taxon-name-part taxon-name-part-type="species" reg="parvus">parvus</tp:taxon-name-part></tp:taxon-name></italic>: <bold>39</bold> median lobe, right lateral aspect <bold>40</bold> median lobe, ventral aspect <bold>41</bold> right lateral lobe, right lateral aspect <bold>42</bold> apex of median lobe, right lateral aspect <bold>43</bold> apex of median lobe, ventral aspect <bold>44–47</bold><italic><tp:taxon-name><tp:taxon-name-part taxon-name-part-type="genus" reg="Megadytes">Megadytes</tp:taxon-name-part><tp:taxon-name-part taxon-name-part-type="species" reg="latus">latus</tp:taxon-name-part></tp:taxon-name></italic>: <bold>44</bold> median lobe, right lateral aspect <bold>45</bold> median lobe, ventral aspect <bold>46</bold> right lateral lobe, right lateral aspect <bold>47</bold> apex of median lobe, ventral aspect <bold>48–50</bold> species “IR57” (<xref ref-type="bibr" rid="B35">Ribera et al. 2008</xref>): <bold>48</bold> median lobe, right lateral aspect <bold>49</bold> median lobe, ventral aspect <bold>50</bold> right lateral lobe, right lateral aspect.</p></caption><graphic xmlns:xlink="http://www.w3.org/1999/xlink" xlink:href="zookeys-1188-125_article-110081__-g004.jpg" position="float" orientation="portrait" xlink:type="simple" id="oo_963586.jpg"><uri content-type="original_file" xlink:type="simple">https://binary.pensoft.net/fig/963586</uri></graphic></fig><fig id="F5" position="float" orientation="portrait"><object-id xmlns:xlink="http://www.w3.org/1999/xlink" content-type="doi" xlink:type="simple">10.3897/zookeys.1188.110081.figures51-57</object-id><object-id xmlns:xlink="http://www.w3.org/1999/xlink" content-type="arpha" xlink:type="simple">CC8CC9EB-A8C6-5F96-B156-742A754C4CFD</object-id><label>Figures 51–57.</label><caption><p>Neotropical <tp:taxon-name><tp:taxon-name-part taxon-name-part-type="subfamily">Cybistrinae</tp:taxon-name-part></tp:taxon-name> species, male sternite IX, ventral aspect <bold>51</bold><italic><tp:taxon-name><tp:taxon-name-part taxon-name-part-type="genus" reg="Cybister">Cybister</tp:taxon-name-part><tp:taxon-name-part taxon-name-part-type="species" reg="festae">festae</tp:taxon-name-part></tp:taxon-name></italic><bold>52</bold><italic><tp:taxon-name><tp:taxon-name-part taxon-name-part-type="genus" reg="Cybister">Cybister</tp:taxon-name-part><tp:taxon-name-part taxon-name-part-type="species" reg="puncticollis">puncticollis</tp:taxon-name-part></tp:taxon-name></italic><bold>53</bold><italic><tp:taxon-name><tp:taxon-name-part taxon-name-part-type="genus" reg="Nilssondytes">Nilssondytes</tp:taxon-name-part><tp:taxon-name-part taxon-name-part-type="species" reg="diversus">diversus</tp:taxon-name-part></tp:taxon-name></italic><bold>54</bold><italic><tp:taxon-name><tp:taxon-name-part taxon-name-part-type="genus" reg="Megadytes">Megadytes</tp:taxon-name-part><tp:taxon-name-part taxon-name-part-type="species" reg="latus">latus</tp:taxon-name-part></tp:taxon-name></italic><bold>55</bold><italic><tp:taxon-name><tp:taxon-name-part taxon-name-part-type="genus" reg="Megadytes">Megadytes</tp:taxon-name-part><tp:taxon-name-part taxon-name-part-type="species" reg="parvus">parvus</tp:taxon-name-part></tp:taxon-name></italic><bold>56</bold><italic><tp:taxon-name><tp:taxon-name-part taxon-name-part-type="genus" reg="Paramegadytes">Paramegadytes</tp:taxon-name-part><tp:taxon-name-part taxon-name-part-type="species" reg="glaucus">glaucus</tp:taxon-name-part></tp:taxon-name></italic><bold>57</bold><italic><tp:taxon-name><tp:taxon-name-part taxon-name-part-type="genus" reg="Metaxydytes">Metaxydytes</tp:taxon-name-part><tp:taxon-name-part taxon-name-part-type="species" reg="fraternus">fraternus</tp:taxon-name-part></tp:taxon-name></italic>. Scale bars: 1.0 mm.</p></caption><graphic xmlns:xlink="http://www.w3.org/1999/xlink" xlink:href="zookeys-1188-125_article-110081__-g005.jpg" position="float" orientation="portrait" xlink:type="simple" id="oo_963587.jpg"><uri content-type="original_file" xlink:type="simple">https://binary.pensoft.net/fig/963587</uri></graphic></fig><fig id="F6" position="float" orientation="portrait"><object-id xmlns:xlink="http://www.w3.org/1999/xlink" content-type="doi" xlink:type="simple">10.3897/zookeys.1188.110081.figures58-61</object-id><object-id xmlns:xlink="http://www.w3.org/1999/xlink" content-type="arpha" xlink:type="simple">1EB4F631-19F5-5E07-A02F-8EFE9162F907</object-id><label>Figures 58–61.</label><caption><p>Neotropical <tp:taxon-name><tp:taxon-name-part taxon-name-part-type="subfamily">Cybistrinae</tp:taxon-name-part></tp:taxon-name> species, female genitalia including left gonocoxosternite, ventral aspect, except Fig. <xref ref-type="fig" rid="F6">60</xref> without internal genitalia <bold>58</bold><italic><tp:taxon-name><tp:taxon-name-part taxon-name-part-type="genus" reg="Cybister">Cybister</tp:taxon-name-part><tp:taxon-name-part taxon-name-part-type="species" reg="festae">festae</tp:taxon-name-part></tp:taxon-name></italic><bold>59</bold><italic><tp:taxon-name><tp:taxon-name-part taxon-name-part-type="genus" reg="Cybister">Cybister</tp:taxon-name-part><tp:taxon-name-part taxon-name-part-type="species" reg="puncticollis">puncticollis</tp:taxon-name-part></tp:taxon-name></italic><bold>60</bold><italic><tp:taxon-name><tp:taxon-name-part taxon-name-part-type="genus" reg="Megadytes">Megadytes</tp:taxon-name-part><tp:taxon-name-part taxon-name-part-type="species" reg="latus">latus</tp:taxon-name-part></tp:taxon-name></italic><bold>61</bold><italic><tp:taxon-name><tp:taxon-name-part taxon-name-part-type="genus" reg="Nilssondytes">Nilssondytes</tp:taxon-name-part><tp:taxon-name-part taxon-name-part-type="species" reg="diversus">diversus</tp:taxon-name-part></tp:taxon-name></italic>. Scale bars: 1.0 mm.</p></caption><graphic xmlns:xlink="http://www.w3.org/1999/xlink" xlink:href="zookeys-1188-125_article-110081__-g006.jpg" position="float" orientation="portrait" xlink:type="simple" id="oo_963588.jpg"><uri content-type="original_file" xlink:type="simple">https://binary.pensoft.net/fig/963588</uri></graphic></fig></tp:treatment-sec><ref-list><ref id="B35"><mixed-citation xmlns:xlink="http://www.w3.org/1999/xlink" xlink:type="simple"><person-group><name name-style="western"><surname>Ribera</surname><given-names>I</given-names></name><name name-style="western"><surname>Vogler</surname><given-names>AP</given-names></name><name name-style="western"><surname>Balke</surname><given-names>M</given-names></name></person-group> (<year>2008</year>) <article-title>Phylogeny and diversification of diving beetles (<tp:taxon-name><tp:taxon-name-part taxon-name-part-type="order">Coleoptera</tp:taxon-name-part></tp:taxon-name>: <tp:taxon-name><tp:taxon-name-part taxon-name-part-type="family">Dytiscidae</tp:taxon-name-part></tp:taxon-name>).</article-title><source>Cladistics</source><volume>24</volume>(<issue>4</issue>): <fpage>563</fpage>–<lpage>590</lpage>. <ext-link xlink:href="10.1111/j.1096-0031.2007.00192.x" ext-link-type="doi" xlink:type="simple">https://doi.org/10.1111/j.1096-0031.2007.00192.x</ext-link></mixed-citation></ref><ref id="B36"><mixed-citation xmlns:xlink="http://www.w3.org/1999/xlink" xlink:type="simple"><person-group><name name-style="western"><surname>Sharp</surname><given-names>D</given-names></name></person-group> (<year>1882</year>) <article-title>On aquatic carnivorous <tp:taxon-name><tp:taxon-name-part taxon-name-part-type="order">Coleoptera</tp:taxon-name-part></tp:taxon-name> or <tp:taxon-name><tp:taxon-name-part taxon-name-part-type="family">Dytiscidae</tp:taxon-name-part></tp:taxon-name>.</article-title><source>Scientific Transactions of the Royal Dublin Society</source><volume>2</volume>: <fpage>179</fpage>–<lpage>1003</lpage>. <ext-link xlink:href="10.5962/bhl.title.9530" ext-link-type="doi" xlink:type="simple">https://doi.org/10.5962/bhl.title.9530</ext-link></mixed-citation></ref><ref id="B4"><mixed-citation xmlns:xlink="http://www.w3.org/1999/xlink" xlink:type="simple"><person-group><name name-style="western"><surname>Blackwelder</surname><given-names>RE</given-names></name></person-group> (<year>1944</year>) <article-title>Checklist of the Coleopterous insects of Mexico, Central America, the West Indies, and South America.</article-title><source>Bulletin – United States National Museum</source><volume>185</volume>: <fpage>1</fpage>–<lpage>188</lpage>. <ext-link xlink:href="10.5479/si.03629236.185.i" ext-link-type="doi" xlink:type="simple">https://doi.org/10.5479/si.03629236.185.i</ext-link></mixed-citation></ref><ref id="B6"><mixed-citation xmlns:xlink="http://www.w3.org/1999/xlink" xlink:type="simple"><person-group><name name-style="western"><surname>Brinck</surname><given-names>P</given-names></name></person-group> (<year>1945</year>) <article-title>Nomenklatorische und systematische Studien über Dytisciden, III. Die Klassifikation der Cybisterinen.</article-title><source>Kungliga Fysiografiska Sällskapets Handlingar</source><volume>56</volume>: <fpage>1</fpage>–<lpage>20</lpage>.</mixed-citation></ref><ref id="B31"><mixed-citation xmlns:xlink="http://www.w3.org/1999/xlink" xlink:type="simple"><person-group><name name-style="western"><surname>Mouchamps</surname><given-names>R</given-names></name></person-group> (<year>1957</year>) <article-title>Contribution a la connaissance des <tp:taxon-name><tp:taxon-name-part taxon-name-part-type="tribe">Cybisterini</tp:taxon-name-part></tp:taxon-name> (Col <tp:taxon-name><tp:taxon-name-part taxon-name-part-type="family">Dytiscidae</tp:taxon-name-part></tp:taxon-name>) du Musee d’Histoire Naturelle de Vienne (9e note).</article-title><source>Annalen des Naturhistorischen Museums in Wien</source><volume>61</volume>: <fpage>278</fpage>–<lpage>287</lpage>.</mixed-citation></ref><ref id="B40"><mixed-citation xmlns:xlink="http://www.w3.org/1999/xlink" xlink:type="simple"><person-group><name name-style="western"><surname>Trémouilles</surname><given-names>ER</given-names></name><name name-style="western"><surname>Bachmann</surname><given-names>AO</given-names></name></person-group> (<year>1980</year>) <article-title>La tribu <tp:taxon-name><tp:taxon-name-part taxon-name-part-type="tribe">Cybisterini</tp:taxon-name-part></tp:taxon-name> en la Argentina (<tp:taxon-name><tp:taxon-name-part taxon-name-part-type="order">Coleoptera</tp:taxon-name-part></tp:taxon-name>, <tp:taxon-name><tp:taxon-name-part taxon-name-part-type="family">Dytiscidae</tp:taxon-name-part></tp:taxon-name>).</article-title><source>Revista de la Sociedad Entomológica Argentina</source><volume>39</volume>: <fpage>101</fpage>–<lpage>125</lpage>.</mixed-citation></ref><ref id="B29"><mixed-citation xmlns:xlink="http://www.w3.org/1999/xlink" xlink:type="simple"><person-group><name name-style="western"><surname>Miller</surname><given-names>KB</given-names></name><name name-style="western"><surname>Bergsten</surname><given-names>J</given-names></name><name name-style="western"><surname>Whiting</surname><given-names>MF</given-names></name></person-group> (<year>2007</year>) <article-title>Phylogeny and classification of diving beetles in the tribe <tp:taxon-name><tp:taxon-name-part taxon-name-part-type="tribe">Cybistrini</tp:taxon-name-part></tp:taxon-name> (<tp:taxon-name><tp:taxon-name-part taxon-name-part-type="order">Coleoptera</tp:taxon-name-part></tp:taxon-name>, <tp:taxon-name><tp:taxon-name-part taxon-name-part-type="family">Dytiscidae</tp:taxon-name-part></tp:taxon-name>, <tp:taxon-name><tp:taxon-name-part taxon-name-part-type="subfamily">Dytiscinae</tp:taxon-name-part></tp:taxon-name>).</article-title><source>Zoologica Scripta</source><volume>36</volume>(<issue>1</issue>): <fpage>41</fpage>–<lpage>59</lpage>. <ext-link xlink:href="10.1111/j.1463-6409.2006.00254.x" ext-link-type="doi" xlink:type="simple">https://doi.org/10.1111/j.1463-6409.2006.00254.x</ext-link></mixed-citation></ref><ref id="B33"><mixed-citation xmlns:xlink="http://www.w3.org/1999/xlink" xlink:type="simple"><person-group><name name-style="western"><surname>Nilsson</surname><given-names>AN</given-names></name><name name-style="western"><surname>Hájek</surname><given-names>J</given-names></name></person-group> (<year>2023</year>) A World Catalogue of the Family <tp:taxon-name><tp:taxon-name-part taxon-name-part-type="family">Dytiscidae</tp:taxon-name-part></tp:taxon-name>, or the Diving Beetles (<tp:taxon-name><tp:taxon-name-part taxon-name-part-type="order">Coleoptera</tp:taxon-name-part></tp:taxon-name>, <tp:taxon-name><tp:taxon-name-part taxon-name-part-type="suborder">Adephaga</tp:taxon-name-part></tp:taxon-name>). 1.I.2023: 1–319.</mixed-citation></ref></ref-list></tp:taxon-treatment>
