# Supplementary material for: ﻿Reclassification of Cybistrinae Sharp, 1880 in the Neotropical Region (Coleoptera, Adephaga, Dytiscidae), with description of new taxa
Source: Zookeys. 2024 Jan 8;1188:125–68. doi: 10.3897/zookeys.1188.110081 (PMC10790577; doi:10.3897/zookeys.1188.110081)
Supplement: XML Treatment for Megadytes latus [file zookeys.1188.110081-treatment7.xml]

<!DOCTYPE tp:taxon-treatment
  PUBLIC "-//TaxonX//DTD Taxonomic Treatment Publishing DTD v0 20100105//EN" "tax-treatment-NSO.dtd">
<tp:taxon-treatment xmlns:tp="http://www.plazi.org/taxpub"><tp:treatment-meta><kwd-group><label>Taxon classification</label><kwd>
                <named-content content-type="kingdom">Animalia</named-content>
              </kwd><kwd>
                <named-content content-type="order">Coleoptera</named-content>
              </kwd><kwd>
                <named-content content-type="family">Dytiscidae</named-content>
              </kwd></kwd-group><mixed-citation publication-type="journal"><person-group><name><surname>Miller</surname><given-names>Kelly B.</given-names></name><name><surname>Michat</surname><given-names>Mariano C.</given-names></name><name><surname>Ferreira Jr</surname><given-names>Nelson</given-names></name></person-group><article-title>﻿Reclassification of <tp:taxon-name><tp:taxon-name-part taxon-name-part-type="subfamily">Cybistrinae</tp:taxon-name-part></tp:taxon-name> Sharp, 1880 in the Neotropical Region (<tp:taxon-name><tp:taxon-name-part taxon-name-part-type="order">Coleoptera</tp:taxon-name-part></tp:taxon-name>, <tp:taxon-name><tp:taxon-name-part taxon-name-part-type="suborder">Adephaga</tp:taxon-name-part></tp:taxon-name>, <tp:taxon-name><tp:taxon-name-part taxon-name-part-type="family">Dytiscidae</tp:taxon-name-part></tp:taxon-name>), with description of new taxa</article-title><source>Zookeys</source><day>08</day><month>01</month><year>2024</year><volume>1188</volume><fpage>125</fpage><lpage>168</lpage><pub-id pub-id-type="doi">10.3897/zookeys.1188.110081</pub-id></mixed-citation></tp:treatment-meta><tp:nomenclature><label>﻿</label><tp:taxon-name>
              <object-id xmlns:xlink="http://www.w3.org/1999/xlink" content-type="arpha" xlink:type="simple">C3D62DF9-047D-512D-A46A-C42777DC2621</object-id>
              <tp:taxon-name-part taxon-name-part-type="genus" reg="Megadytes">Megadytes</tp:taxon-name-part>
              <tp:taxon-name-part taxon-name-part-type="species" reg="latus">latus</tp:taxon-name-part>
            </tp:taxon-name><tp:taxon-authority>(Fabricius, 1801)</tp:taxon-authority><xref ref-type="fig" rid="F1">Figs 6</xref><xref ref-type="fig" rid="F2">, 13</xref><xref ref-type="fig" rid="F3">, 21</xref><xref ref-type="fig" rid="F3">, 22</xref><xref ref-type="fig" rid="F4">, 44–47</xref><xref ref-type="fig" rid="F5">, 54</xref><xref ref-type="fig" rid="F6">, 60</xref><xref ref-type="fig" rid="F8">, 68</xref><tp:nomenclature-citation-list><tp:nomenclature-citation><tp:taxon-name>
                  <tp:taxon-name-part taxon-name-part-type="genus" reg="Dytiscus">Dytiscus</tp:taxon-name-part>
                  <tp:taxon-name-part taxon-name-part-type="species" reg="latus">latus</tp:taxon-name-part>
                </tp:taxon-name><comment>Fabricius, 1801: 260.</comment></tp:nomenclature-citation><tp:nomenclature-citation><tp:taxon-name>
                  <tp:taxon-name-part taxon-name-part-type="genus" reg="Trogus">Trogus</tp:taxon-name-part>
                  <tp:taxon-name-part taxon-name-part-type="species" reg="latus">latus</tp:taxon-name-part>
                </tp:taxon-name><comment>: Gemminger and Harold 1868:459.</comment></tp:nomenclature-citation><tp:nomenclature-citation><tp:taxon-name>
                  <tp:taxon-name-part taxon-name-part-type="genus" reg="Megadytes">Megadytes</tp:taxon-name-part>
                  <tp:taxon-name-part taxon-name-part-type="species" reg="latus">latus</tp:taxon-name-part>
                </tp:taxon-name><comment>: <xref ref-type="bibr" rid="B36">Sharp 1882</xref>: 706; van den Branden 1885: 110; Chatanay 1910: 435; Bruch 1915: 478; Zimmermann 1919: 235; 1920: 256; Bruch 1927: 543; Guignot 1946: 118; <xref ref-type="bibr" rid="B31">Mouchamps 1957</xref>: 282; <xref ref-type="bibr" rid="B40">Trémouilles and Bachmann 1980</xref>: 108.</comment></tp:nomenclature-citation><tp:nomenclature-citation><tp:taxon-name><tp:taxon-name-part taxon-name-part-type="genus" reg="Cybister">Cybister</tp:taxon-name-part> (<tp:taxon-name-part taxon-name-part-type="subgenus" reg="Megadytes">Megadytes</tp:taxon-name-part>) <tp:taxon-name-part taxon-name-part-type="species" reg="latus">latus</tp:taxon-name-part></tp:taxon-name><comment>: Wilke 1921: 248.</comment></tp:nomenclature-citation><tp:nomenclature-citation><tp:taxon-name>
                  <tp:taxon-name-part taxon-name-part-type="genus" reg="Megadytes">Megadytes</tp:taxon-name-part>
                  <tp:taxon-name-part taxon-name-part-type="species" reg="lata">lata</tp:taxon-name-part>
                </tp:taxon-name><comment>: <xref ref-type="bibr" rid="B4">Blackwelder 1944</xref>: 80.</comment></tp:nomenclature-citation><tp:nomenclature-citation><tp:taxon-name><tp:taxon-name-part taxon-name-part-type="genus" reg="Megadytes">Megadytes</tp:taxon-name-part> (<tp:taxon-name-part taxon-name-part-type="subgenus" reg="Megadytes">Megadytes</tp:taxon-name-part>) <tp:taxon-name-part taxon-name-part-type="species" reg="latus">latus</tp:taxon-name-part></tp:taxon-name><comment>: <xref ref-type="bibr" rid="B6">Brinck 1945</xref>: 7.</comment></tp:nomenclature-citation></tp:nomenclature-citation-list></tp:nomenclature><tp:treatment-sec sec-type="type locality" id="SECID0EMQBI"><title>Type locality.</title><p>South America.</p></tp:treatment-sec><tp:treatment-sec sec-type="Type specimens" id="SECID0ERQBI"><title>Type specimens.</title><p>Syntypes in Zoological Museum der Universität Kiel, Germany, not examined.</p></tp:treatment-sec><tp:treatment-sec sec-type="diagnosis" id="SECID0EWQBI"><title>Diagnosis.</title><p>This species differs from <italic><tp:taxon-name><tp:taxon-name-part taxon-name-part-type="genus" reg="Megadytes">M.</tp:taxon-name-part><tp:taxon-name-part taxon-name-part-type="species" reg="parvus">parvus</tp:taxon-name-part></tp:taxon-name></italic> in its larger size (<abbrev xmlns:xlink="http://www.w3.org/1999/xlink" xlink:title="total length" id="ABBRID0EHRBI" xlink:type="simple">TL</abbrev> = 19.5–23.2 mm in <italic><tp:taxon-name><tp:taxon-name-part taxon-name-part-type="genus" reg="Megadytes">M.</tp:taxon-name-part><tp:taxon-name-part taxon-name-part-type="species" reg="latus">latus</tp:taxon-name-part></tp:taxon-name></italic>, Fig. <xref ref-type="fig" rid="F2">13</xref> vs. <abbrev xmlns:xlink="http://www.w3.org/1999/xlink" xlink:title="total length" id="ABBRID0E1RBI" xlink:type="simple">TL</abbrev> = 13.0–14.6 mm in <italic><tp:taxon-name><tp:taxon-name-part taxon-name-part-type="genus" reg="Megadytes">M.</tp:taxon-name-part><tp:taxon-name-part taxon-name-part-type="species" reg="parvus">parvus</tp:taxon-name-part></tp:taxon-name></italic>, Fig. <xref ref-type="fig" rid="F2">12</xref>), broader shape (<abbrev xmlns:xlink="http://www.w3.org/1999/xlink" xlink:title="total length" id="ABBRID0ENSBI" xlink:type="simple">TL</abbrev>/<abbrev xmlns:xlink="http://www.w3.org/1999/xlink" xlink:title="greatest width across elytra" id="ABBRID0ERSBI" xlink:type="simple">GW</abbrev> = 1.7–1.8 in <italic><tp:taxon-name><tp:taxon-name-part taxon-name-part-type="genus" reg="Megadytes">M.</tp:taxon-name-part><tp:taxon-name-part taxon-name-part-type="species" reg="latus">latus</tp:taxon-name-part></tp:taxon-name></italic>, Fig. <xref ref-type="fig" rid="F2">13</xref>, vs. <abbrev xmlns:xlink="http://www.w3.org/1999/xlink" xlink:title="total length" id="ABBRID0EETBI" xlink:type="simple">TL</abbrev>/<abbrev xmlns:xlink="http://www.w3.org/1999/xlink" xlink:title="greatest width across elytra" id="ABBRID0EITBI" xlink:type="simple">GW</abbrev> = 1.9–2.1 in <italic><tp:taxon-name><tp:taxon-name-part taxon-name-part-type="genus" reg="Megadytes">M.</tp:taxon-name-part><tp:taxon-name-part taxon-name-part-type="species" reg="parvus">parvus</tp:taxon-name-part></tp:taxon-name></italic>, Fig. <xref ref-type="fig" rid="F2">12</xref>) as well as features of the male genitalia. In <italic><tp:taxon-name><tp:taxon-name-part taxon-name-part-type="genus" reg="Megadytes">M.</tp:taxon-name-part><tp:taxon-name-part taxon-name-part-type="species" reg="latus">latus</tp:taxon-name-part></tp:taxon-name></italic> the male median lobe is relatively simple and evenly curved in lateral aspect with the apex narrowly rounded to somewhat pointed (Fig. <xref ref-type="fig" rid="F4">44</xref>). In <italic><tp:taxon-name><tp:taxon-name-part taxon-name-part-type="genus" reg="Megadytes">M.</tp:taxon-name-part><tp:taxon-name-part taxon-name-part-type="species" reg="parvus">parvus</tp:taxon-name-part></tp:taxon-name></italic> the median lobe is very broad in lateral aspect with the dorsal sclerite strongly expanded ventrally and curved with the apex strongly recurved (Fig. <xref ref-type="fig" rid="F4">39</xref>). The lateral lobe in <italic><tp:taxon-name><tp:taxon-name-part taxon-name-part-type="genus" reg="Megadytes">M.</tp:taxon-name-part><tp:taxon-name-part taxon-name-part-type="species" reg="latus">latus</tp:taxon-name-part></tp:taxon-name></italic> is very slender apically (Fig. <xref ref-type="fig" rid="F4">44</xref>), but in <italic><tp:taxon-name><tp:taxon-name-part taxon-name-part-type="genus" reg="Megadytes">M.</tp:taxon-name-part><tp:taxon-name-part taxon-name-part-type="species" reg="parvus">parvus</tp:taxon-name-part></tp:taxon-name></italic> it is relatively broad throughout (Fig. <xref ref-type="fig" rid="F4">41</xref>).</p></tp:treatment-sec><tp:treatment-sec sec-type="description" id="SECID0EXVBI"><title>Description.</title><p><bold><italic>Measurements</italic>.</bold><abbrev xmlns:xlink="http://www.w3.org/1999/xlink" xlink:title="total length" id="ABBRID0ECWBI" xlink:type="simple">TL</abbrev> = 19.5–23.2 mm, <abbrev xmlns:xlink="http://www.w3.org/1999/xlink" xlink:title="greatest width across elytra" id="ABBRID0EGWBI" xlink:type="simple">GW</abbrev> = 11.4–13.4 mm, <abbrev xmlns:xlink="http://www.w3.org/1999/xlink" xlink:title="greatest pronotal width" id="ABBRID0EKWBI" xlink:type="simple">PW</abbrev> = 8.7–10.3 mm, <abbrev xmlns:xlink="http://www.w3.org/1999/xlink" xlink:title="greatest width of the head" id="ABBRID0EOWBI" xlink:type="simple">HW</abbrev> = 5.3–6.2 mm, <abbrev xmlns:xlink="http://www.w3.org/1999/xlink" xlink:title="distance between the eyes" id="ABBRID0ESWBI" xlink:type="simple">EW</abbrev> = 3.1–4.0 mm, <abbrev xmlns:xlink="http://www.w3.org/1999/xlink" xlink:title="total length" id="ABBRID0EWWBI" xlink:type="simple">TL</abbrev>/<abbrev xmlns:xlink="http://www.w3.org/1999/xlink" xlink:title="greatest width across elytra" id="ABBRID0E1WBI" xlink:type="simple">GW</abbrev> = 1.7–1.8, <abbrev xmlns:xlink="http://www.w3.org/1999/xlink" xlink:title="greatest width of the head" id="ABBRID0E5WBI" xlink:type="simple">HW</abbrev>/<abbrev xmlns:xlink="http://www.w3.org/1999/xlink" xlink:title="distance between the eyes" id="ABBRID0ECXBI" xlink:type="simple">EW</abbrev> = 1.6–1.7, WC/WV = 2.7–3.4. Body shape large and broadly oval, widest slightly posteriad of middle; lateral margins broadly curved, continuously curved between pronotum and elytron. Depressed and somewhat flattened in lateral aspect.</p><p><bold><italic>Coloration</italic>.</bold> Head dark green to dark brown, anteriorly somewhat green-rufous, clypeus pale rufous, labrum pale yellow. Pronotum dark green to dark brown, laterally broadly dark green-rufous. Elytron dark green with broad lateral green-rufous margins in some specimens. Ventral surfaces black, legs dark rufous.</p><p><bold><italic>Sculpture and structure</italic>.</bold> Head broad, anteriorly produced, eyes prominent; dorsal surface evenly covered with exceptionally fine microsculpture and dispersed micropunctures. Pronotum with lateral margins evenly and shallowly curved; surface of pronotum similar to surface of head in microsculpture and micropunctation; pronotum somewhat swollen anteriorly. Elytron with margins very broadly curved, more strongly curved posteriorly; surface similar to surface of head in microsculpture, but with extensive, very fine micropunctation over entire surface. Prosternal process anteriorly rounded, surface flat and moderately broad, apex broadly elongate and sharply pointed. Metaventral wing moderately broad, ~ 1/3 width of lateral portion of metacoxa; surface smooth, without sculpturing. Lateral portion of metacoxa large, broad, surface smooth, without sculpturing; metacoxal lines short and fine, extending anteriorly less than half distance across metacoxa. Abdominal ventrites smooth, unsculptured.</p><p><bold><italic>Male genitalia</italic>.</bold> Male median lobe in lateral aspect moderately slender throughout, evenly curved, apically narrowed, apex narrowly pointed (Fig. <xref ref-type="fig" rid="F4">44</xref>); in dorsal aspect moderately narrow, apically narrowed to narrowly rounded apex, ventral sclerite slender throughout length, apically abruptly expanded, apex rounded (Fig. <xref ref-type="fig" rid="F4">45</xref>). Lateral lobe slender throughout length, apically very slender, with long series of setae along dorsal margin (Fig. <xref ref-type="fig" rid="F4">46</xref>).</p><p><bold><italic>Female genitalia</italic>.</bold> The only female examined has the internal genitalia missing. Externally, the female gonocoxosternite is broad with the medial margin linear; the gonocoxae are together fused and knifelike, broad anteriorly, abruptly constricted subapically and apically linear to narrowly rounded apex (Fig. <xref ref-type="fig" rid="F6">60</xref>); rami short; other internal structures (vagina, spermatheca, etc.) not observed.</p><p><bold><italic>Sexual dimorphism</italic>.</bold> Males have a broad protarsal palette with ventral adhesive setae with apical structures in the form of elongate flattened structures; males also have mesotarsomeres with posteroventral fields of setae. Females lack natatory setae along the ventral margins of the metatarsomeres, but these are present in males. Males and females each have two metatarsal claws with the posterior shorter, but females have the posterior claw slightly longer than in the male (Figs <xref ref-type="fig" rid="F3">21</xref>, <xref ref-type="fig" rid="F3">22</xref>).</p><p><bold><italic>Variation</italic>.</bold> Specimens exhibit variation in size (<abbrev xmlns:xlink="http://www.w3.org/1999/xlink" xlink:title="total length" id="ABBRID0EIZBI" xlink:type="simple">TL</abbrev> = 19.5–23.2 mm) but are consistent in shape (<abbrev xmlns:xlink="http://www.w3.org/1999/xlink" xlink:title="total length" id="ABBRID0EMZBI" xlink:type="simple">TL</abbrev>/<abbrev xmlns:xlink="http://www.w3.org/1999/xlink" xlink:title="greatest width across elytra" id="ABBRID0EQZBI" xlink:type="simple">GW</abbrev> = 1.7–1.8), and male genitalic shape and other features are relatively consistent across the range of the species. There is some variation in coloration with most specimens dark green-black, but a single specimen from the Gran Sabana, Venezuela (<named-content xmlns:xlink="http://www.w3.org/1999/xlink" content-type="dwc:institutional_code" xlink:title="Museo del Instituto de Zoología Agrícola Francisco Fernández Yépez, Universidad Central de Venezuela, Maracay, Venezuela" xlink:href="http://grbio.org/institution/universidad-central-de-venezuela" xlink:type="simple">MIZA</named-content>) is dorsally strikingly green. This specimen is also smaller than most (<abbrev xmlns:xlink="http://www.w3.org/1999/xlink" xlink:title="total length" id="ABBRID0EYZBI" xlink:type="simple">TL</abbrev> = 19.5 mm) and may represent a distinctive regional population or separate species.</p></tp:treatment-sec><tp:treatment-sec sec-type="distribution" id="SECID0E3ZBI"><title>Distribution.</title><p>This species is known from Argentina, Brazil, French Guiana, Uruguay (<xref ref-type="bibr" rid="B36">Sharp 1882</xref>; <xref ref-type="bibr" rid="B4">Blackwelder 1944</xref>; <xref ref-type="bibr" rid="B31">Mouchamps 1957</xref>; <xref ref-type="bibr" rid="B40">Trémouilles and Bachmann 1980</xref>; <xref ref-type="bibr" rid="B39">Trémouilles 1989b</xref>), and Venezuela (<named-content xmlns:xlink="http://www.w3.org/1999/xlink" content-type="dwc:institutional_code" xlink:title="Museo del Instituto de Zoología Agrícola Francisco Fernández Yépez, Universidad Central de Venezuela, Maracay, Venezuela" xlink:href="http://grbio.org/institution/universidad-central-de-venezuela" xlink:type="simple">MIZA</named-content>, new country record).</p></tp:treatment-sec><tp:treatment-sec sec-type="material" id="SECID0E11BI"><title>Material examined.</title><p>Few specimens of this species exist in collections. Two specimens from Argentina, one from Bolivia (new country record), one from Brazil (<named-content xmlns:xlink="http://www.w3.org/1999/xlink" content-type="dwc:institutional_code" xlink:title="Kelly B. Miller Collection, University of New Mexico, Albuquerque, NM, USA" xlink:href="http://grbio.org/institution/university-new-mexico" xlink:type="simple">KBMC</named-content>), and a specimen from the Gran Sabana, Venezuela (<named-content xmlns:xlink="http://www.w3.org/1999/xlink" content-type="dwc:institutional_code" xlink:title="Museo del Instituto de Zoología Agrícola Francisco Fernández Yépez, Universidad Central de Venezuela, Maracay, Venezuela" xlink:href="http://grbio.org/institution/universidad-central-de-venezuela" xlink:type="simple">MIZA</named-content>) were examined for this study.</p></tp:treatment-sec><tp:treatment-sec><!--Section generated to contain objects referenced in tp:taxon-treatment.--><fig id="F1" position="float" orientation="portrait"><object-id xmlns:xlink="http://www.w3.org/1999/xlink" content-type="doi" xlink:type="simple">10.3897/zookeys.1188.110081.figures1-8</object-id><object-id xmlns:xlink="http://www.w3.org/1999/xlink" content-type="arpha" xlink:type="simple">DB518E6D-3F21-5214-B06B-1BD5A4C6A992</object-id><label>Figures 1–8.</label><caption><p><tp:taxon-name><tp:taxon-name-part taxon-name-part-type="subfamily">Cybistrinae</tp:taxon-name-part></tp:taxon-name> morphological features <bold>1</bold><italic><tp:taxon-name><tp:taxon-name-part taxon-name-part-type="genus" reg="Bifurcitus">Bifurcitus</tp:taxon-name-part><tp:taxon-name-part taxon-name-part-type="species" reg="lherminieri">lherminieri</tp:taxon-name-part></tp:taxon-name></italic>, right metatibia, posterior surface <bold>2</bold><italic><tp:taxon-name><tp:taxon-name-part taxon-name-part-type="genus" reg="Bifurcitus">Bifurcitus</tp:taxon-name-part><tp:taxon-name-part taxon-name-part-type="species" reg="lherminieri">lherminieri</tp:taxon-name-part></tp:taxon-name></italic>, left metaleg, anterior surface <bold>3</bold><italic><tp:taxon-name><tp:taxon-name-part taxon-name-part-type="genus" reg="Trifurcitus">Trifurcitus</tp:taxon-name-part><tp:taxon-name-part taxon-name-part-type="species" reg="robustus">robustus</tp:taxon-name-part></tp:taxon-name></italic>, left metaleg, anterior surface <bold>4</bold><italic><tp:taxon-name><tp:taxon-name-part taxon-name-part-type="genus" reg="Metaxydytes">Metaxydytes</tp:taxon-name-part><tp:taxon-name-part taxon-name-part-type="species" reg="fraternus">fraternus</tp:taxon-name-part></tp:taxon-name></italic>, left mesotarsomeres III–V, posterior surfaces <bold>5</bold><italic><tp:taxon-name><tp:taxon-name-part taxon-name-part-type="genus" reg="Cybister">Cybister</tp:taxon-name-part><tp:taxon-name-part taxon-name-part-type="species" reg="tripunctatus">tripunctatus</tp:taxon-name-part></tp:taxon-name></italic>, left mesotarsomeres III–V, posterior surfaces <bold>6</bold><italic><tp:taxon-name><tp:taxon-name-part taxon-name-part-type="genus" reg="Megadytes">Megadytes</tp:taxon-name-part><tp:taxon-name-part taxon-name-part-type="species" reg="latus">latus</tp:taxon-name-part></tp:taxon-name></italic>, left half of metaventrite and left metacoxa (WV = metaventrite wing width, WC = metacoxal width) <bold>7</bold><italic><tp:taxon-name><tp:taxon-name-part taxon-name-part-type="genus" reg="Cybister">Cybister</tp:taxon-name-part><tp:taxon-name-part taxon-name-part-type="species" reg="tripunctatus">tripunctatus</tp:taxon-name-part></tp:taxon-name></italic>, right metathoracic wing <bold>8</bold><italic><tp:taxon-name><tp:taxon-name-part taxon-name-part-type="genus" reg="Trifurcitus">Trifurcitus</tp:taxon-name-part><tp:taxon-name-part taxon-name-part-type="species" reg="robustus">robustus</tp:taxon-name-part></tp:taxon-name></italic>, right metatrochanter, ventral surface. Scale bars: 1.0 mm.</p></caption><graphic xmlns:xlink="http://www.w3.org/1999/xlink" xlink:href="zookeys-1188-125_article-110081__-g001.jpg" position="float" orientation="portrait" xlink:type="simple" id="oo_963583.jpg"><uri content-type="original_file" xlink:type="simple">https://binary.pensoft.net/fig/963583</uri></graphic></fig><fig id="F2" position="float" orientation="portrait"><object-id xmlns:xlink="http://www.w3.org/1999/xlink" content-type="doi" xlink:type="simple">10.3897/zookeys.1188.110081.figures9-14</object-id><object-id xmlns:xlink="http://www.w3.org/1999/xlink" content-type="arpha" xlink:type="simple">C6F02817-AEA4-50C4-B06D-D174B6276B3F</object-id><label>Figures 9–14.</label><caption><p>Neotropical <tp:taxon-name><tp:taxon-name-part taxon-name-part-type="subfamily">Cybistrinae</tp:taxon-name-part></tp:taxon-name> species, habitus <bold>9</bold><italic><tp:taxon-name><tp:taxon-name-part taxon-name-part-type="genus" reg="Cybister">Cybister</tp:taxon-name-part><tp:taxon-name-part taxon-name-part-type="species" reg="festae">festae</tp:taxon-name-part></tp:taxon-name></italic><bold>10</bold><italic><tp:taxon-name><tp:taxon-name-part taxon-name-part-type="genus" reg="Cybister">Cybister</tp:taxon-name-part><tp:taxon-name-part taxon-name-part-type="species" reg="puncticollis">puncticollis</tp:taxon-name-part></tp:taxon-name></italic><bold>11</bold><italic><tp:taxon-name><tp:taxon-name-part taxon-name-part-type="genus" reg="Nilssondytes">Nilssondytes</tp:taxon-name-part><tp:taxon-name-part taxon-name-part-type="species" reg="diversus">diversus</tp:taxon-name-part></tp:taxon-name></italic><bold>12</bold><italic><tp:taxon-name><tp:taxon-name-part taxon-name-part-type="genus" reg="Megadytes">Megadytes</tp:taxon-name-part><tp:taxon-name-part taxon-name-part-type="species" reg="parvus">parvus</tp:taxon-name-part></tp:taxon-name></italic><bold>13</bold><italic><tp:taxon-name><tp:taxon-name-part taxon-name-part-type="genus" reg="Megadytes">Megadytes</tp:taxon-name-part><tp:taxon-name-part taxon-name-part-type="species" reg="latus">latus</tp:taxon-name-part></tp:taxon-name></italic><bold>14</bold> species “IR57” (<xref ref-type="bibr" rid="B35">Ribera et al. 2008</xref>). Scale bar: 10.0 mm.</p></caption><graphic xmlns:xlink="http://www.w3.org/1999/xlink" xlink:href="zookeys-1188-125_article-110081__-g002.jpg" position="float" orientation="portrait" xlink:type="simple" id="oo_963584.jpg"><uri content-type="original_file" xlink:type="simple">https://binary.pensoft.net/fig/963584</uri></graphic></fig><fig id="F3" position="float" orientation="portrait"><object-id xmlns:xlink="http://www.w3.org/1999/xlink" content-type="doi" xlink:type="simple">10.3897/zookeys.1188.110081.figures15-29</object-id><object-id xmlns:xlink="http://www.w3.org/1999/xlink" content-type="arpha" xlink:type="simple">4E519DA4-6784-5FF9-BF06-C43AAB834B65</object-id><label>Figures 15–29.</label><caption><p>Neotropical <tp:taxon-name><tp:taxon-name-part taxon-name-part-type="subfamily">Cybistrinae</tp:taxon-name-part></tp:taxon-name> species, metatarsal claws and tarsomere VI of males and females <bold>15, 16</bold><italic><tp:taxon-name><tp:taxon-name-part taxon-name-part-type="genus" reg="Cybister">Cybister</tp:taxon-name-part><tp:taxon-name-part taxon-name-part-type="species" reg="festae">festae</tp:taxon-name-part></tp:taxon-name></italic><bold>17, 18</bold><italic><tp:taxon-name><tp:taxon-name-part taxon-name-part-type="genus" reg="Cybister">Cybister</tp:taxon-name-part><tp:taxon-name-part taxon-name-part-type="species" reg="puncticollis">puncticollis</tp:taxon-name-part></tp:taxon-name></italic><bold>19, 20</bold><italic><tp:taxon-name><tp:taxon-name-part taxon-name-part-type="genus" reg="Nilssondytes">Nilssondytes</tp:taxon-name-part><tp:taxon-name-part taxon-name-part-type="species" reg="diversus">diversus</tp:taxon-name-part></tp:taxon-name></italic><bold>21, 22</bold><italic><tp:taxon-name><tp:taxon-name-part taxon-name-part-type="genus" reg="Megadytes">Megadytes</tp:taxon-name-part><tp:taxon-name-part taxon-name-part-type="species" reg="latus">latus</tp:taxon-name-part></tp:taxon-name></italic><bold>23, 24</bold><italic><tp:taxon-name><tp:taxon-name-part taxon-name-part-type="genus" reg="Megadytes">Megadytes</tp:taxon-name-part><tp:taxon-name-part taxon-name-part-type="species" reg="parvus">parvus</tp:taxon-name-part></tp:taxon-name></italic><bold>25</bold> species “IR57” (<xref ref-type="bibr" rid="B35">Ribera et al. 2008</xref>) <bold>26, 27</bold><italic><tp:taxon-name><tp:taxon-name-part taxon-name-part-type="genus" reg="Paramegadytes">Paramegadytes</tp:taxon-name-part><tp:taxon-name-part taxon-name-part-type="species" reg="glaucus">glaucus</tp:taxon-name-part></tp:taxon-name></italic><bold>28, 29</bold><italic><tp:taxon-name><tp:taxon-name-part taxon-name-part-type="genus" reg="Metaxydytes">Metaxydytes</tp:taxon-name-part><tp:taxon-name-part taxon-name-part-type="species" reg="fraternus">fraternus</tp:taxon-name-part></tp:taxon-name></italic>. Scale bars: 1.0 mm.</p></caption><graphic xmlns:xlink="http://www.w3.org/1999/xlink" xlink:href="zookeys-1188-125_article-110081__-g003.jpg" position="float" orientation="portrait" xlink:type="simple" id="oo_963585.jpg"><uri content-type="original_file" xlink:type="simple">https://binary.pensoft.net/fig/963585</uri></graphic></fig><fig id="F4" position="float" orientation="portrait"><object-id xmlns:xlink="http://www.w3.org/1999/xlink" content-type="doi" xlink:type="simple">10.3897/zookeys.1188.110081.figures30-50</object-id><object-id xmlns:xlink="http://www.w3.org/1999/xlink" content-type="arpha" xlink:type="simple">A7C5BC74-F84D-5175-A440-D6BFDD7912D9</object-id><label>Figures 30–50.</label><caption><p>Neotropical <tp:taxon-name><tp:taxon-name-part taxon-name-part-type="subfamily">Cybistrinae</tp:taxon-name-part></tp:taxon-name> species, male genitalia <bold>30–32</bold><italic><tp:taxon-name><tp:taxon-name-part taxon-name-part-type="genus" reg="Cybister">Cybister</tp:taxon-name-part><tp:taxon-name-part taxon-name-part-type="species" reg="festae">festae</tp:taxon-name-part></tp:taxon-name></italic>: <bold>30</bold> median lobe, right lateral aspect <bold>31</bold> median lobe, ventral aspect <bold>32</bold> right lateral lobe, right lateral aspect <bold>33–35</bold><italic><tp:taxon-name><tp:taxon-name-part taxon-name-part-type="genus" reg="Cybister">Cybister</tp:taxon-name-part><tp:taxon-name-part taxon-name-part-type="species" reg="puncticollis">puncticollis</tp:taxon-name-part></tp:taxon-name></italic>: <bold>33</bold> median lobe, right lateral aspect <bold>34</bold> median lobe, ventral aspect <bold>35</bold> right lateral lobe, right lateral aspect <bold>36–38</bold><italic><tp:taxon-name><tp:taxon-name-part taxon-name-part-type="genus" reg="Nilssondytes">Nilssondytes</tp:taxon-name-part><tp:taxon-name-part taxon-name-part-type="species" reg="diversus">diversus</tp:taxon-name-part></tp:taxon-name></italic>: <bold>36</bold> median lobe, right lateral aspect <bold>37</bold> median lobe, ventral aspect <bold>38</bold> right lateral lobe, right lateral aspect <bold>39–43</bold><italic><tp:taxon-name><tp:taxon-name-part taxon-name-part-type="genus" reg="Megadytes">Megadytes</tp:taxon-name-part><tp:taxon-name-part taxon-name-part-type="species" reg="parvus">parvus</tp:taxon-name-part></tp:taxon-name></italic>: <bold>39</bold> median lobe, right lateral aspect <bold>40</bold> median lobe, ventral aspect <bold>41</bold> right lateral lobe, right lateral aspect <bold>42</bold> apex of median lobe, right lateral aspect <bold>43</bold> apex of median lobe, ventral aspect <bold>44–47</bold><italic><tp:taxon-name><tp:taxon-name-part taxon-name-part-type="genus" reg="Megadytes">Megadytes</tp:taxon-name-part><tp:taxon-name-part taxon-name-part-type="species" reg="latus">latus</tp:taxon-name-part></tp:taxon-name></italic>: <bold>44</bold> median lobe, right lateral aspect <bold>45</bold> median lobe, ventral aspect <bold>46</bold> right lateral lobe, right lateral aspect <bold>47</bold> apex of median lobe, ventral aspect <bold>48–50</bold> species “IR57” (<xref ref-type="bibr" rid="B35">Ribera et al. 2008</xref>): <bold>48</bold> median lobe, right lateral aspect <bold>49</bold> median lobe, ventral aspect <bold>50</bold> right lateral lobe, right lateral aspect.</p></caption><graphic xmlns:xlink="http://www.w3.org/1999/xlink" xlink:href="zookeys-1188-125_article-110081__-g004.jpg" position="float" orientation="portrait" xlink:type="simple" id="oo_963586.jpg"><uri content-type="original_file" xlink:type="simple">https://binary.pensoft.net/fig/963586</uri></graphic></fig><fig id="F5" position="float" orientation="portrait"><object-id xmlns:xlink="http://www.w3.org/1999/xlink" content-type="doi" xlink:type="simple">10.3897/zookeys.1188.110081.figures51-57</object-id><object-id xmlns:xlink="http://www.w3.org/1999/xlink" content-type="arpha" xlink:type="simple">CC8CC9EB-A8C6-5F96-B156-742A754C4CFD</object-id><label>Figures 51–57.</label><caption><p>Neotropical <tp:taxon-name><tp:taxon-name-part taxon-name-part-type="subfamily">Cybistrinae</tp:taxon-name-part></tp:taxon-name> species, male sternite IX, ventral aspect <bold>51</bold><italic><tp:taxon-name><tp:taxon-name-part taxon-name-part-type="genus" reg="Cybister">Cybister</tp:taxon-name-part><tp:taxon-name-part taxon-name-part-type="species" reg="festae">festae</tp:taxon-name-part></tp:taxon-name></italic><bold>52</bold><italic><tp:taxon-name><tp:taxon-name-part taxon-name-part-type="genus" reg="Cybister">Cybister</tp:taxon-name-part><tp:taxon-name-part taxon-name-part-type="species" reg="puncticollis">puncticollis</tp:taxon-name-part></tp:taxon-name></italic><bold>53</bold><italic><tp:taxon-name><tp:taxon-name-part taxon-name-part-type="genus" reg="Nilssondytes">Nilssondytes</tp:taxon-name-part><tp:taxon-name-part taxon-name-part-type="species" reg="diversus">diversus</tp:taxon-name-part></tp:taxon-name></italic><bold>54</bold><italic><tp:taxon-name><tp:taxon-name-part taxon-name-part-type="genus" reg="Megadytes">Megadytes</tp:taxon-name-part><tp:taxon-name-part taxon-name-part-type="species" reg="latus">latus</tp:taxon-name-part></tp:taxon-name></italic><bold>55</bold><italic><tp:taxon-name><tp:taxon-name-part taxon-name-part-type="genus" reg="Megadytes">Megadytes</tp:taxon-name-part><tp:taxon-name-part taxon-name-part-type="species" reg="parvus">parvus</tp:taxon-name-part></tp:taxon-name></italic><bold>56</bold><italic><tp:taxon-name><tp:taxon-name-part taxon-name-part-type="genus" reg="Paramegadytes">Paramegadytes</tp:taxon-name-part><tp:taxon-name-part taxon-name-part-type="species" reg="glaucus">glaucus</tp:taxon-name-part></tp:taxon-name></italic><bold>57</bold><italic><tp:taxon-name><tp:taxon-name-part taxon-name-part-type="genus" reg="Metaxydytes">Metaxydytes</tp:taxon-name-part><tp:taxon-name-part taxon-name-part-type="species" reg="fraternus">fraternus</tp:taxon-name-part></tp:taxon-name></italic>. Scale bars: 1.0 mm.</p></caption><graphic xmlns:xlink="http://www.w3.org/1999/xlink" xlink:href="zookeys-1188-125_article-110081__-g005.jpg" position="float" orientation="portrait" xlink:type="simple" id="oo_963587.jpg"><uri content-type="original_file" xlink:type="simple">https://binary.pensoft.net/fig/963587</uri></graphic></fig><fig id="F6" position="float" orientation="portrait"><object-id xmlns:xlink="http://www.w3.org/1999/xlink" content-type="doi" xlink:type="simple">10.3897/zookeys.1188.110081.figures58-61</object-id><object-id xmlns:xlink="http://www.w3.org/1999/xlink" content-type="arpha" xlink:type="simple">1EB4F631-19F5-5E07-A02F-8EFE9162F907</object-id><label>Figures 58–61.</label><caption><p>Neotropical <tp:taxon-name><tp:taxon-name-part taxon-name-part-type="subfamily">Cybistrinae</tp:taxon-name-part></tp:taxon-name> species, female genitalia including left gonocoxosternite, ventral aspect, except Fig. <xref ref-type="fig" rid="F6">60</xref> without internal genitalia <bold>58</bold><italic><tp:taxon-name><tp:taxon-name-part taxon-name-part-type="genus" reg="Cybister">Cybister</tp:taxon-name-part><tp:taxon-name-part taxon-name-part-type="species" reg="festae">festae</tp:taxon-name-part></tp:taxon-name></italic><bold>59</bold><italic><tp:taxon-name><tp:taxon-name-part taxon-name-part-type="genus" reg="Cybister">Cybister</tp:taxon-name-part><tp:taxon-name-part taxon-name-part-type="species" reg="puncticollis">puncticollis</tp:taxon-name-part></tp:taxon-name></italic><bold>60</bold><italic><tp:taxon-name><tp:taxon-name-part taxon-name-part-type="genus" reg="Megadytes">Megadytes</tp:taxon-name-part><tp:taxon-name-part taxon-name-part-type="species" reg="latus">latus</tp:taxon-name-part></tp:taxon-name></italic><bold>61</bold><italic><tp:taxon-name><tp:taxon-name-part taxon-name-part-type="genus" reg="Nilssondytes">Nilssondytes</tp:taxon-name-part><tp:taxon-name-part taxon-name-part-type="species" reg="diversus">diversus</tp:taxon-name-part></tp:taxon-name></italic>. Scale bars: 1.0 mm.</p></caption><graphic xmlns:xlink="http://www.w3.org/1999/xlink" xlink:href="zookeys-1188-125_article-110081__-g006.jpg" position="float" orientation="portrait" xlink:type="simple" id="oo_963588.jpg"><uri content-type="original_file" xlink:type="simple">https://binary.pensoft.net/fig/963588</uri></graphic></fig><fig id="F8" position="float" orientation="portrait"><object-id xmlns:xlink="http://www.w3.org/1999/xlink" content-type="doi" xlink:type="simple">10.3897/zookeys.1188.110081.figures67-71</object-id><object-id xmlns:xlink="http://www.w3.org/1999/xlink" content-type="arpha" xlink:type="simple">C9B3668E-1F58-5D25-9E5D-990412FC0DD7</object-id><label>Figures 67–71.</label><caption><p>Third instar larva, anterior clypeal margin <bold>67</bold><italic><tp:taxon-name><tp:taxon-name-part taxon-name-part-type="genus" reg="Bifurcitus">Bifurcitus</tp:taxon-name-part><tp:taxon-name-part taxon-name-part-type="species" reg="magnus">magnus</tp:taxon-name-part></tp:taxon-name></italic><bold>68</bold><italic><tp:taxon-name><tp:taxon-name-part taxon-name-part-type="genus" reg="Megadytes">Megadytes</tp:taxon-name-part><tp:taxon-name-part taxon-name-part-type="species" reg="latus">latus</tp:taxon-name-part></tp:taxon-name></italic><bold>69</bold><italic><tp:taxon-name><tp:taxon-name-part taxon-name-part-type="genus" reg="Metaxydytes">Metaxydytes</tp:taxon-name-part><tp:taxon-name-part taxon-name-part-type="species" reg="carcharias">carcharias</tp:taxon-name-part></tp:taxon-name></italic><bold>70</bold><italic><tp:taxon-name><tp:taxon-name-part taxon-name-part-type="genus" reg="Paramegadytes">Paramegadytes</tp:taxon-name-part><tp:taxon-name-part taxon-name-part-type="species" reg="glaucus">glaucus</tp:taxon-name-part></tp:taxon-name></italic><bold>71</bold><italic><tp:taxon-name><tp:taxon-name-part taxon-name-part-type="genus" reg="Trifurcitus">Trifurcitus</tp:taxon-name-part><tp:taxon-name-part taxon-name-part-type="species" reg="fallax">fallax</tp:taxon-name-part></tp:taxon-name></italic>.</p></caption><graphic xmlns:xlink="http://www.w3.org/1999/xlink" xlink:href="zookeys-1188-125_article-110081__-g008.jpg" position="float" orientation="portrait" xlink:type="simple" id="oo_963590.jpg"><uri content-type="original_file" xlink:type="simple">https://binary.pensoft.net/fig/963590</uri></graphic></fig></tp:treatment-sec><ref-list><ref id="B35"><mixed-citation xmlns:xlink="http://www.w3.org/1999/xlink" xlink:type="simple"><person-group><name name-style="western"><surname>Ribera</surname><given-names>I</given-names></name><name name-style="western"><surname>Vogler</surname><given-names>AP</given-names></name><name name-style="western"><surname>Balke</surname><given-names>M</given-names></name></person-group> (<year>2008</year>) <article-title>Phylogeny and diversification of diving beetles (<tp:taxon-name><tp:taxon-name-part taxon-name-part-type="order">Coleoptera</tp:taxon-name-part></tp:taxon-name>: <tp:taxon-name><tp:taxon-name-part taxon-name-part-type="family">Dytiscidae</tp:taxon-name-part></tp:taxon-name>).</article-title><source>Cladistics</source><volume>24</volume>(<issue>4</issue>): <fpage>563</fpage>–<lpage>590</lpage>. <ext-link xlink:href="10.1111/j.1096-0031.2007.00192.x" ext-link-type="doi" xlink:type="simple">https://doi.org/10.1111/j.1096-0031.2007.00192.x</ext-link></mixed-citation></ref><ref id="B36"><mixed-citation xmlns:xlink="http://www.w3.org/1999/xlink" xlink:type="simple"><person-group><name name-style="western"><surname>Sharp</surname><given-names>D</given-names></name></person-group> (<year>1882</year>) <article-title>On aquatic carnivorous <tp:taxon-name><tp:taxon-name-part taxon-name-part-type="order">Coleoptera</tp:taxon-name-part></tp:taxon-name> or <tp:taxon-name><tp:taxon-name-part taxon-name-part-type="family">Dytiscidae</tp:taxon-name-part></tp:taxon-name>.</article-title><source>Scientific Transactions of the Royal Dublin Society</source><volume>2</volume>: <fpage>179</fpage>–<lpage>1003</lpage>. <ext-link xlink:href="10.5962/bhl.title.9530" ext-link-type="doi" xlink:type="simple">https://doi.org/10.5962/bhl.title.9530</ext-link></mixed-citation></ref><ref id="B31"><mixed-citation xmlns:xlink="http://www.w3.org/1999/xlink" xlink:type="simple"><person-group><name name-style="western"><surname>Mouchamps</surname><given-names>R</given-names></name></person-group> (<year>1957</year>) <article-title>Contribution a la connaissance des <tp:taxon-name><tp:taxon-name-part taxon-name-part-type="tribe">Cybisterini</tp:taxon-name-part></tp:taxon-name> (Col <tp:taxon-name><tp:taxon-name-part taxon-name-part-type="family">Dytiscidae</tp:taxon-name-part></tp:taxon-name>) du Musee d’Histoire Naturelle de Vienne (9e note).</article-title><source>Annalen des Naturhistorischen Museums in Wien</source><volume>61</volume>: <fpage>278</fpage>–<lpage>287</lpage>.</mixed-citation></ref><ref id="B40"><mixed-citation xmlns:xlink="http://www.w3.org/1999/xlink" xlink:type="simple"><person-group><name name-style="western"><surname>Trémouilles</surname><given-names>ER</given-names></name><name name-style="western"><surname>Bachmann</surname><given-names>AO</given-names></name></person-group> (<year>1980</year>) <article-title>La tribu <tp:taxon-name><tp:taxon-name-part taxon-name-part-type="tribe">Cybisterini</tp:taxon-name-part></tp:taxon-name> en la Argentina (<tp:taxon-name><tp:taxon-name-part taxon-name-part-type="order">Coleoptera</tp:taxon-name-part></tp:taxon-name>, <tp:taxon-name><tp:taxon-name-part taxon-name-part-type="family">Dytiscidae</tp:taxon-name-part></tp:taxon-name>).</article-title><source>Revista de la Sociedad Entomológica Argentina</source><volume>39</volume>: <fpage>101</fpage>–<lpage>125</lpage>.</mixed-citation></ref><ref id="B4"><mixed-citation xmlns:xlink="http://www.w3.org/1999/xlink" xlink:type="simple"><person-group><name name-style="western"><surname>Blackwelder</surname><given-names>RE</given-names></name></person-group> (<year>1944</year>) <article-title>Checklist of the Coleopterous insects of Mexico, Central America, the West Indies, and South America.</article-title><source>Bulletin – United States National Museum</source><volume>185</volume>: <fpage>1</fpage>–<lpage>188</lpage>. <ext-link xlink:href="10.5479/si.03629236.185.i" ext-link-type="doi" xlink:type="simple">https://doi.org/10.5479/si.03629236.185.i</ext-link></mixed-citation></ref><ref id="B6"><mixed-citation xmlns:xlink="http://www.w3.org/1999/xlink" xlink:type="simple"><person-group><name name-style="western"><surname>Brinck</surname><given-names>P</given-names></name></person-group> (<year>1945</year>) <article-title>Nomenklatorische und systematische Studien über Dytisciden, III. Die Klassifikation der Cybisterinen.</article-title><source>Kungliga Fysiografiska Sällskapets Handlingar</source><volume>56</volume>: <fpage>1</fpage>–<lpage>20</lpage>.</mixed-citation></ref><ref id="B39"><mixed-citation xmlns:xlink="http://www.w3.org/1999/xlink" xlink:type="simple"><person-group><name name-style="western"><surname>Trémouilles</surname><given-names>ER</given-names></name></person-group> (<year>1989b</year>) <article-title>Notas sobre <tp:taxon-name><tp:taxon-name-part taxon-name-part-type="order">Coleoptera</tp:taxon-name-part></tp:taxon-name> acuaticos neotropicalis. III. Datos ampliatorios sobre distrucion geografica de especies de <italic><tp:taxon-name><tp:taxon-name-part taxon-name-part-type="genus">Megadytes</tp:taxon-name-part></tp:taxon-name></italic> Sharp (<tp:taxon-name><tp:taxon-name-part taxon-name-part-type="order">Coleoptera</tp:taxon-name-part></tp:taxon-name>, <tp:taxon-name><tp:taxon-name-part taxon-name-part-type="family">Dytiscidae</tp:taxon-name-part></tp:taxon-name>).</article-title><source>Revista de la Sociedad Entomológica Argentina</source><volume>45</volume>: <fpage>159</fpage>–<lpage>161</lpage>.</mixed-citation></ref></ref-list></tp:taxon-treatment>
