# Supplementary material for: ﻿Reclassification of Cybistrinae Sharp, 1880 in the Neotropical Region (Coleoptera, Adephaga, Dytiscidae), with description of new taxa
Source: Zookeys. 2024 Jan 8;1188:125–68. doi: 10.3897/zookeys.1188.110081 (PMC10790577; doi:10.3897/zookeys.1188.110081)
Supplement: XML Treatment for Megadytes parvus [file zookeys.1188.110081-treatment8.xml]

<!DOCTYPE tp:taxon-treatment
  PUBLIC "-//TaxonX//DTD Taxonomic Treatment Publishing DTD v0 20100105//EN" "tax-treatment-NSO.dtd">
<tp:taxon-treatment xmlns:tp="http://www.plazi.org/taxpub"><tp:treatment-meta><kwd-group><label>Taxon classification</label><kwd>
                <named-content content-type="kingdom">Animalia</named-content>
              </kwd><kwd>
                <named-content content-type="order">Coleoptera</named-content>
              </kwd><kwd>
                <named-content content-type="family">Dytiscidae</named-content>
              </kwd></kwd-group><mixed-citation publication-type="journal"><person-group><name><surname>Miller</surname><given-names>Kelly B.</given-names></name><name><surname>Michat</surname><given-names>Mariano C.</given-names></name><name><surname>Ferreira Jr</surname><given-names>Nelson</given-names></name></person-group><article-title>﻿Reclassification of <tp:taxon-name><tp:taxon-name-part taxon-name-part-type="subfamily">Cybistrinae</tp:taxon-name-part></tp:taxon-name> Sharp, 1880 in the Neotropical Region (<tp:taxon-name><tp:taxon-name-part taxon-name-part-type="order">Coleoptera</tp:taxon-name-part></tp:taxon-name>, <tp:taxon-name><tp:taxon-name-part taxon-name-part-type="suborder">Adephaga</tp:taxon-name-part></tp:taxon-name>, <tp:taxon-name><tp:taxon-name-part taxon-name-part-type="family">Dytiscidae</tp:taxon-name-part></tp:taxon-name>), with description of new taxa</article-title><source>Zookeys</source><day>08</day><month>01</month><year>2024</year><volume>1188</volume><fpage>125</fpage><lpage>168</lpage><pub-id pub-id-type="doi">10.3897/zookeys.1188.110081</pub-id></mixed-citation></tp:treatment-meta><tp:nomenclature><label>﻿</label><tp:taxon-name>
              <object-id xmlns:xlink="http://www.w3.org/1999/xlink" content-type="arpha" xlink:type="simple">B1DF8970-8AE7-5636-92A5-27F84CE8C1F0</object-id>
              <tp:taxon-name-part taxon-name-part-type="genus" reg="Megadytes">Megadytes</tp:taxon-name-part>
              <tp:taxon-name-part taxon-name-part-type="species" reg="parvus">parvus</tp:taxon-name-part>
            </tp:taxon-name><tp:taxon-authority>(Trémouilles, 1984)</tp:taxon-authority><tp:taxon-status xmlns:xlink="http://www.w3.org/1999/xlink" xlink:type="simple">comb. nov.</tp:taxon-status><xref ref-type="fig" rid="F2">Figs 12</xref><xref ref-type="fig" rid="F3">, 23</xref><xref ref-type="fig" rid="F3">, 24</xref><xref ref-type="fig" rid="F4">, 39–43</xref><xref ref-type="fig" rid="F5">, 55</xref><tp:nomenclature-citation-list><tp:nomenclature-citation><tp:taxon-name>
                  <tp:taxon-name-part taxon-name-part-type="genus" reg="Cybister">Cybister</tp:taxon-name-part>
                  <tp:taxon-name-part taxon-name-part-type="species" reg="parvus">parvus</tp:taxon-name-part>
                </tp:taxon-name><comment>Trémouilles, 1984: 187.</comment></tp:nomenclature-citation></tp:nomenclature-citation-list></tp:nomenclature><tp:treatment-sec sec-type="type locality" id="SECID0EP4BI"><title>Type locality.</title><p>Brazil, Bahia State, Santa Rita.</p></tp:treatment-sec><tp:treatment-sec sec-type="Type specimens" id="SECID0EU4BI"><title>Type specimens.</title><p>Holotype and nine paratypes in Museu de Zoologia, Universidade de São Paulo, Brazil and two paratypes, one male and one female, in Museo de La Plata, La Plata, Argentina.</p></tp:treatment-sec><tp:treatment-sec sec-type="diagnosis" id="SECID0EZ4BI"><title>Diagnosis.</title><p>This species differs from the other species in the genus, <italic><tp:taxon-name><tp:taxon-name-part taxon-name-part-type="genus" reg="Megadytes">M.</tp:taxon-name-part><tp:taxon-name-part taxon-name-part-type="species" reg="latus">latus</tp:taxon-name-part></tp:taxon-name></italic>, in smaller size (<abbrev xmlns:xlink="http://www.w3.org/1999/xlink" xlink:title="total length" id="ABBRID0EK5BI" xlink:type="simple">TL</abbrev> = 13.0–14.6 mm), narrower shape (<abbrev xmlns:xlink="http://www.w3.org/1999/xlink" xlink:title="total length" id="ABBRID0EO5BI" xlink:type="simple">TL</abbrev>/<abbrev xmlns:xlink="http://www.w3.org/1999/xlink" xlink:title="greatest width across elytra" id="ABBRID0ES5BI" xlink:type="simple">GW</abbrev> = 1.9–2.1) (Fig. <xref ref-type="fig" rid="F2">12</xref>) and features of the male genitalia (Figs <xref ref-type="fig" rid="F4">39–43</xref>). See above under <italic><tp:taxon-name><tp:taxon-name-part taxon-name-part-type="genus" reg="Megadytes">M.</tp:taxon-name-part><tp:taxon-name-part taxon-name-part-type="species" reg="latus">latus</tp:taxon-name-part></tp:taxon-name></italic> for details about these differences between the two species.</p></tp:treatment-sec><tp:treatment-sec sec-type="description" id="SECID0EJ6BI"><title>Description.</title><p><bold><italic>Measurements</italic>.</bold><abbrev xmlns:xlink="http://www.w3.org/1999/xlink" xlink:title="total length" id="ABBRID0EU6BI" xlink:type="simple">TL</abbrev> = 13.0–14.6 mm, <abbrev xmlns:xlink="http://www.w3.org/1999/xlink" xlink:title="greatest width across elytra" id="ABBRID0EY6BI" xlink:type="simple">GW</abbrev> = 6.2–7.7 mm, <abbrev xmlns:xlink="http://www.w3.org/1999/xlink" xlink:title="greatest pronotal width" id="ABBRID0E36BI" xlink:type="simple">PW</abbrev> = 5.4–5.9 mm, <abbrev xmlns:xlink="http://www.w3.org/1999/xlink" xlink:title="greatest width of the head" id="ABBRID0EAACI" xlink:type="simple">HW</abbrev> = 3.3–3.4 mm, <abbrev xmlns:xlink="http://www.w3.org/1999/xlink" xlink:title="distance between the eyes" id="ABBRID0EEACI" xlink:type="simple">EW</abbrev> = 2.0–2.1 mm, <abbrev xmlns:xlink="http://www.w3.org/1999/xlink" xlink:title="total length" id="ABBRID0EIACI" xlink:type="simple">TL</abbrev>/<abbrev xmlns:xlink="http://www.w3.org/1999/xlink" xlink:title="greatest width across elytra" id="ABBRID0EMACI" xlink:type="simple">GW</abbrev> = 1.9–2.1, <abbrev xmlns:xlink="http://www.w3.org/1999/xlink" xlink:title="greatest width of the head" id="ABBRID0EQACI" xlink:type="simple">HW</abbrev>/<abbrev xmlns:xlink="http://www.w3.org/1999/xlink" xlink:title="distance between the eyes" id="ABBRID0EUACI" xlink:type="simple">EW</abbrev> = 1.6–1.7, WC/WV = 4.1–4.8. Body shape elongate oval, widest slightly posteriad of middle; lateral margins broadly curved, continuously curved between pronotum and elytron (Fig. <xref ref-type="fig" rid="F2">12</xref>). Depressed and somewhat flattened in lateral aspect.</p><p><bold><italic>Coloration</italic>.</bold> Head dark green to green-rufous throughout. Pronotum dark green with broad lateral green-rufous margins. Elytron dark green with broad lateral green-rufous margins. Ventral surfaces dark rufous.</p><p><bold><italic>Sculpture and structure</italic>.</bold> Head broad, anteriorly produced, eyes prominent; dorsal surface evenly covered with extremely fine microsculpture and micropunctures. Pronotum with lateral margins evenly and broadly curved; surface similar to surface of head in microsculpture and micropunctation; pronotum somewhat swollen anteriorly. Elytron with margins very broadly curved; surface similar to surface of head in microsculpture, but with extensive, very fine micropunctation. Prosternal process anteriorly rounded, surface flat and broad, apex elongate and sharply pointed. Metaventral wing moderately broad, ~ 1/3 width of lateral portion of metacoxa; surface smooth, without sculpturing. Lateral portion of metacoxa large, broad, surface smooth, without sculpturing; metacoxal lines short, extending anteriorly less than half distance across metacoxa. Abdominal ventrites smooth, unsculptured.</p><p><bold><italic>Male genitalia</italic>.</bold> Male median lobe in lateral aspect broad throughout, subapically somewhat expanded, apically narrowed, apex with multiple small processes (Fig. <xref ref-type="fig" rid="F4">39</xref>); in dorsal aspect moderately narrow, evenly narrowed apically, apex narrowly lobed, ventral sclerite apically broadly lobed, extending to near apex (Fig. <xref ref-type="fig" rid="F4">40</xref>). Lateral lobe broad throughout length, evenly curved, apex rounded, with long series of setae along ventral margin (Fig. <xref ref-type="fig" rid="F4">41</xref>).</p><p><bold><italic>Female genitalia</italic>.</bold> The single female specimen available for examination lacks female genitalia which apparently have been dissected and lost.</p><p><bold><italic>Sexual dimorphism</italic>.</bold> Males have a broad protarsal palette with ventral adhesive setae with apical structures in the form of elongate flattened structures; males also have mesotarsomeres with posteroventral fields of setae. Females lack natatory setae along the ventral margins of the metatarsomeres, but these are present in males. Males and females each have unequal length metatarsal claws with the posterior shorter, but in males the posterior claw is relatively longer than in females, and distinctly, but only somewhat, shorter than the anterior (~ 4/5 of length).</p><p><bold><italic>Variation</italic>.</bold> Two paratype specimens were examined, a male and a female. The female has the extent and intensity of greenish-rufous coloration somewhat greater than the male, but otherwise the two specimens are similar.</p></tp:treatment-sec><tp:treatment-sec sec-type="distribution" id="SECID0ESCCI"><title>Distribution.</title><p>This species is known only from Santa Rita, Bahia State, Brazil. <bold>I</bold>ndication by <xref ref-type="bibr" rid="B37">Trémouilles (1984)</xref> of the locality “Santa Rita” to Goyas State, Brazil is erroneous. In Brazil, there are several locations called Santa Rita, but in all labels of the type materials indicate “Santa Rita BA” in clear reference to Bahia State, Brazil (BA = abbreviation of Bahia) and not to Goiás State (= GO). “Goyaz” is an old spelling of Goiás State.</p></tp:treatment-sec><tp:treatment-sec sec-type="habitat" id="SECID0E5CCI"><title>Habitat.</title><p>Nothing is known of the habitat of this species.</p></tp:treatment-sec><tp:treatment-sec sec-type="material" id="SECID0EDDCI"><title>Material examined.</title><p>Twelve specimens in <named-content xmlns:xlink="http://www.w3.org/1999/xlink" content-type="dwc:institutional_code" xlink:title="Museu de Zoologia, Universidade de São Paulo, São Paulo, Brazil" xlink:href="http://grbio.org/institution/sao-paulo-museu-de-zoologia-da-universidade-de-sao-paulo" xlink:type="simple">MZSP</named-content> – holotype male and nine paratypes, six males and three females, each specimen labeled, “Santa Rita BA – Brasil IV.1958 E. Dente col. [label with black line border]/ <tp:taxon-name><tp:taxon-name-part taxon-name-part-type="genus" reg="Cybister">Cybister</tp:taxon-name-part> (<tp:taxon-name-part taxon-name-part-type="subgenus" reg="Cybister">Cybister</tp:taxon-name-part>) <tp:taxon-name-part taxon-name-part-type="species" reg="parvus">parvus</tp:taxon-name-part></tp:taxon-name> E. Tremouilles [handwritten] 1990 det. E. R. Tremouilles [label with black line border]/ <tp:taxon-name><tp:taxon-name-part taxon-name-part-type="genus" reg="Cybister">Cybister</tp:taxon-name-part> (<tp:taxon-name-part taxon-name-part-type="subgenus" reg="Meganectes">Meganectes</tp:taxon-name-part>) <tp:taxon-name-part taxon-name-part-type="species" reg="parvus">parvus</tp:taxon-name-part></tp:taxon-name>. 1984 Tremouilles [red label, black line border, handwritten]”. Holotype, one paratype female and the other paratypes respectively labeled, “Holotypus [red label, black line border], Holotypus [red label, black line border], Paratypes [label with black line border]”; two paratypes in <named-content xmlns:xlink="http://www.w3.org/1999/xlink" content-type="dwc:institutional_code" xlink:title="Museo de La Plata, La Plata, Argentina" xlink:href="http://grbio.org/institution/museo-de-la-plata" xlink:type="simple">MLP</named-content> – one male and one female, each specimen labeled, “Santa Rita BA – Brasil IV.1958 E. Dente col. [label with black line border]/ <tp:taxon-name><tp:taxon-name-part taxon-name-part-type="genus" reg="Cybister">Cybister</tp:taxon-name-part> (<tp:taxon-name-part taxon-name-part-type="subgenus" reg="Cybister">Cybister</tp:taxon-name-part>) <tp:taxon-name-part taxon-name-part-type="species" reg="parvus">parvus</tp:taxon-name-part></tp:taxon-name> E. Tremouilles [handwritten] 1990 det. E. R. Tremouilles [label with black line border]/ PARATYPUS/ MUSEO DE LA PLATA PARATIPO <tp:taxon-name><tp:taxon-name-part taxon-name-part-type="genus" reg="Cybister">Cybister</tp:taxon-name-part> (<tp:taxon-name-part taxon-name-part-type="subgenus" reg="Meganectes">Meganectes</tp:taxon-name-part>) <tp:taxon-name-part taxon-name-part-type="species" reg="parvus">parvus</tp:taxon-name-part></tp:taxon-name>. 1984 Tremouilles [red label, black line border, handwritten].”</p></tp:treatment-sec><tp:treatment-sec><!--Section generated to contain objects referenced in tp:taxon-treatment.--><fig id="F2" position="float" orientation="portrait"><object-id xmlns:xlink="http://www.w3.org/1999/xlink" content-type="doi" xlink:type="simple">10.3897/zookeys.1188.110081.figures9-14</object-id><object-id xmlns:xlink="http://www.w3.org/1999/xlink" content-type="arpha" xlink:type="simple">C6F02817-AEA4-50C4-B06D-D174B6276B3F</object-id><label>Figures 9–14.</label><caption><p>Neotropical <tp:taxon-name><tp:taxon-name-part taxon-name-part-type="subfamily">Cybistrinae</tp:taxon-name-part></tp:taxon-name> species, habitus <bold>9</bold><italic><tp:taxon-name><tp:taxon-name-part taxon-name-part-type="genus" reg="Cybister">Cybister</tp:taxon-name-part><tp:taxon-name-part taxon-name-part-type="species" reg="festae">festae</tp:taxon-name-part></tp:taxon-name></italic><bold>10</bold><italic><tp:taxon-name><tp:taxon-name-part taxon-name-part-type="genus" reg="Cybister">Cybister</tp:taxon-name-part><tp:taxon-name-part taxon-name-part-type="species" reg="puncticollis">puncticollis</tp:taxon-name-part></tp:taxon-name></italic><bold>11</bold><italic><tp:taxon-name><tp:taxon-name-part taxon-name-part-type="genus" reg="Nilssondytes">Nilssondytes</tp:taxon-name-part><tp:taxon-name-part taxon-name-part-type="species" reg="diversus">diversus</tp:taxon-name-part></tp:taxon-name></italic><bold>12</bold><italic><tp:taxon-name><tp:taxon-name-part taxon-name-part-type="genus" reg="Megadytes">Megadytes</tp:taxon-name-part><tp:taxon-name-part taxon-name-part-type="species" reg="parvus">parvus</tp:taxon-name-part></tp:taxon-name></italic><bold>13</bold><italic><tp:taxon-name><tp:taxon-name-part taxon-name-part-type="genus" reg="Megadytes">Megadytes</tp:taxon-name-part><tp:taxon-name-part taxon-name-part-type="species" reg="latus">latus</tp:taxon-name-part></tp:taxon-name></italic><bold>14</bold> species “IR57” (<xref ref-type="bibr" rid="B35">Ribera et al. 2008</xref>). Scale bar: 10.0 mm.</p></caption><graphic xmlns:xlink="http://www.w3.org/1999/xlink" xlink:href="zookeys-1188-125_article-110081__-g002.jpg" position="float" orientation="portrait" xlink:type="simple" id="oo_963584.jpg"><uri content-type="original_file" xlink:type="simple">https://binary.pensoft.net/fig/963584</uri></graphic></fig><fig id="F3" position="float" orientation="portrait"><object-id xmlns:xlink="http://www.w3.org/1999/xlink" content-type="doi" xlink:type="simple">10.3897/zookeys.1188.110081.figures15-29</object-id><object-id xmlns:xlink="http://www.w3.org/1999/xlink" content-type="arpha" xlink:type="simple">4E519DA4-6784-5FF9-BF06-C43AAB834B65</object-id><label>Figures 15–29.</label><caption><p>Neotropical <tp:taxon-name><tp:taxon-name-part taxon-name-part-type="subfamily">Cybistrinae</tp:taxon-name-part></tp:taxon-name> species, metatarsal claws and tarsomere VI of males and females <bold>15, 16</bold><italic><tp:taxon-name><tp:taxon-name-part taxon-name-part-type="genus" reg="Cybister">Cybister</tp:taxon-name-part><tp:taxon-name-part taxon-name-part-type="species" reg="festae">festae</tp:taxon-name-part></tp:taxon-name></italic><bold>17, 18</bold><italic><tp:taxon-name><tp:taxon-name-part taxon-name-part-type="genus" reg="Cybister">Cybister</tp:taxon-name-part><tp:taxon-name-part taxon-name-part-type="species" reg="puncticollis">puncticollis</tp:taxon-name-part></tp:taxon-name></italic><bold>19, 20</bold><italic><tp:taxon-name><tp:taxon-name-part taxon-name-part-type="genus" reg="Nilssondytes">Nilssondytes</tp:taxon-name-part><tp:taxon-name-part taxon-name-part-type="species" reg="diversus">diversus</tp:taxon-name-part></tp:taxon-name></italic><bold>21, 22</bold><italic><tp:taxon-name><tp:taxon-name-part taxon-name-part-type="genus" reg="Megadytes">Megadytes</tp:taxon-name-part><tp:taxon-name-part taxon-name-part-type="species" reg="latus">latus</tp:taxon-name-part></tp:taxon-name></italic><bold>23, 24</bold><italic><tp:taxon-name><tp:taxon-name-part taxon-name-part-type="genus" reg="Megadytes">Megadytes</tp:taxon-name-part><tp:taxon-name-part taxon-name-part-type="species" reg="parvus">parvus</tp:taxon-name-part></tp:taxon-name></italic><bold>25</bold> species “IR57” (<xref ref-type="bibr" rid="B35">Ribera et al. 2008</xref>) <bold>26, 27</bold><italic><tp:taxon-name><tp:taxon-name-part taxon-name-part-type="genus" reg="Paramegadytes">Paramegadytes</tp:taxon-name-part><tp:taxon-name-part taxon-name-part-type="species" reg="glaucus">glaucus</tp:taxon-name-part></tp:taxon-name></italic><bold>28, 29</bold><italic><tp:taxon-name><tp:taxon-name-part taxon-name-part-type="genus" reg="Metaxydytes">Metaxydytes</tp:taxon-name-part><tp:taxon-name-part taxon-name-part-type="species" reg="fraternus">fraternus</tp:taxon-name-part></tp:taxon-name></italic>. Scale bars: 1.0 mm.</p></caption><graphic xmlns:xlink="http://www.w3.org/1999/xlink" xlink:href="zookeys-1188-125_article-110081__-g003.jpg" position="float" orientation="portrait" xlink:type="simple" id="oo_963585.jpg"><uri content-type="original_file" xlink:type="simple">https://binary.pensoft.net/fig/963585</uri></graphic></fig><fig id="F4" position="float" orientation="portrait"><object-id xmlns:xlink="http://www.w3.org/1999/xlink" content-type="doi" xlink:type="simple">10.3897/zookeys.1188.110081.figures30-50</object-id><object-id xmlns:xlink="http://www.w3.org/1999/xlink" content-type="arpha" xlink:type="simple">A7C5BC74-F84D-5175-A440-D6BFDD7912D9</object-id><label>Figures 30–50.</label><caption><p>Neotropical <tp:taxon-name><tp:taxon-name-part taxon-name-part-type="subfamily">Cybistrinae</tp:taxon-name-part></tp:taxon-name> species, male genitalia <bold>30–32</bold><italic><tp:taxon-name><tp:taxon-name-part taxon-name-part-type="genus" reg="Cybister">Cybister</tp:taxon-name-part><tp:taxon-name-part taxon-name-part-type="species" reg="festae">festae</tp:taxon-name-part></tp:taxon-name></italic>: <bold>30</bold> median lobe, right lateral aspect <bold>31</bold> median lobe, ventral aspect <bold>32</bold> right lateral lobe, right lateral aspect <bold>33–35</bold><italic><tp:taxon-name><tp:taxon-name-part taxon-name-part-type="genus" reg="Cybister">Cybister</tp:taxon-name-part><tp:taxon-name-part taxon-name-part-type="species" reg="puncticollis">puncticollis</tp:taxon-name-part></tp:taxon-name></italic>: <bold>33</bold> median lobe, right lateral aspect <bold>34</bold> median lobe, ventral aspect <bold>35</bold> right lateral lobe, right lateral aspect <bold>36–38</bold><italic><tp:taxon-name><tp:taxon-name-part taxon-name-part-type="genus" reg="Nilssondytes">Nilssondytes</tp:taxon-name-part><tp:taxon-name-part taxon-name-part-type="species" reg="diversus">diversus</tp:taxon-name-part></tp:taxon-name></italic>: <bold>36</bold> median lobe, right lateral aspect <bold>37</bold> median lobe, ventral aspect <bold>38</bold> right lateral lobe, right lateral aspect <bold>39–43</bold><italic><tp:taxon-name><tp:taxon-name-part taxon-name-part-type="genus" reg="Megadytes">Megadytes</tp:taxon-name-part><tp:taxon-name-part taxon-name-part-type="species" reg="parvus">parvus</tp:taxon-name-part></tp:taxon-name></italic>: <bold>39</bold> median lobe, right lateral aspect <bold>40</bold> median lobe, ventral aspect <bold>41</bold> right lateral lobe, right lateral aspect <bold>42</bold> apex of median lobe, right lateral aspect <bold>43</bold> apex of median lobe, ventral aspect <bold>44–47</bold><italic><tp:taxon-name><tp:taxon-name-part taxon-name-part-type="genus" reg="Megadytes">Megadytes</tp:taxon-name-part><tp:taxon-name-part taxon-name-part-type="species" reg="latus">latus</tp:taxon-name-part></tp:taxon-name></italic>: <bold>44</bold> median lobe, right lateral aspect <bold>45</bold> median lobe, ventral aspect <bold>46</bold> right lateral lobe, right lateral aspect <bold>47</bold> apex of median lobe, ventral aspect <bold>48–50</bold> species “IR57” (<xref ref-type="bibr" rid="B35">Ribera et al. 2008</xref>): <bold>48</bold> median lobe, right lateral aspect <bold>49</bold> median lobe, ventral aspect <bold>50</bold> right lateral lobe, right lateral aspect.</p></caption><graphic xmlns:xlink="http://www.w3.org/1999/xlink" xlink:href="zookeys-1188-125_article-110081__-g004.jpg" position="float" orientation="portrait" xlink:type="simple" id="oo_963586.jpg"><uri content-type="original_file" xlink:type="simple">https://binary.pensoft.net/fig/963586</uri></graphic></fig><fig id="F5" position="float" orientation="portrait"><object-id xmlns:xlink="http://www.w3.org/1999/xlink" content-type="doi" xlink:type="simple">10.3897/zookeys.1188.110081.figures51-57</object-id><object-id xmlns:xlink="http://www.w3.org/1999/xlink" content-type="arpha" xlink:type="simple">CC8CC9EB-A8C6-5F96-B156-742A754C4CFD</object-id><label>Figures 51–57.</label><caption><p>Neotropical <tp:taxon-name><tp:taxon-name-part taxon-name-part-type="subfamily">Cybistrinae</tp:taxon-name-part></tp:taxon-name> species, male sternite IX, ventral aspect <bold>51</bold><italic><tp:taxon-name><tp:taxon-name-part taxon-name-part-type="genus" reg="Cybister">Cybister</tp:taxon-name-part><tp:taxon-name-part taxon-name-part-type="species" reg="festae">festae</tp:taxon-name-part></tp:taxon-name></italic><bold>52</bold><italic><tp:taxon-name><tp:taxon-name-part taxon-name-part-type="genus" reg="Cybister">Cybister</tp:taxon-name-part><tp:taxon-name-part taxon-name-part-type="species" reg="puncticollis">puncticollis</tp:taxon-name-part></tp:taxon-name></italic><bold>53</bold><italic><tp:taxon-name><tp:taxon-name-part taxon-name-part-type="genus" reg="Nilssondytes">Nilssondytes</tp:taxon-name-part><tp:taxon-name-part taxon-name-part-type="species" reg="diversus">diversus</tp:taxon-name-part></tp:taxon-name></italic><bold>54</bold><italic><tp:taxon-name><tp:taxon-name-part taxon-name-part-type="genus" reg="Megadytes">Megadytes</tp:taxon-name-part><tp:taxon-name-part taxon-name-part-type="species" reg="latus">latus</tp:taxon-name-part></tp:taxon-name></italic><bold>55</bold><italic><tp:taxon-name><tp:taxon-name-part taxon-name-part-type="genus" reg="Megadytes">Megadytes</tp:taxon-name-part><tp:taxon-name-part taxon-name-part-type="species" reg="parvus">parvus</tp:taxon-name-part></tp:taxon-name></italic><bold>56</bold><italic><tp:taxon-name><tp:taxon-name-part taxon-name-part-type="genus" reg="Paramegadytes">Paramegadytes</tp:taxon-name-part><tp:taxon-name-part taxon-name-part-type="species" reg="glaucus">glaucus</tp:taxon-name-part></tp:taxon-name></italic><bold>57</bold><italic><tp:taxon-name><tp:taxon-name-part taxon-name-part-type="genus" reg="Metaxydytes">Metaxydytes</tp:taxon-name-part><tp:taxon-name-part taxon-name-part-type="species" reg="fraternus">fraternus</tp:taxon-name-part></tp:taxon-name></italic>. Scale bars: 1.0 mm.</p></caption><graphic xmlns:xlink="http://www.w3.org/1999/xlink" xlink:href="zookeys-1188-125_article-110081__-g005.jpg" position="float" orientation="portrait" xlink:type="simple" id="oo_963587.jpg"><uri content-type="original_file" xlink:type="simple">https://binary.pensoft.net/fig/963587</uri></graphic></fig></tp:treatment-sec><ref-list><ref id="B35"><mixed-citation xmlns:xlink="http://www.w3.org/1999/xlink" xlink:type="simple"><person-group><name name-style="western"><surname>Ribera</surname><given-names>I</given-names></name><name name-style="western"><surname>Vogler</surname><given-names>AP</given-names></name><name name-style="western"><surname>Balke</surname><given-names>M</given-names></name></person-group> (<year>2008</year>) <article-title>Phylogeny and diversification of diving beetles (<tp:taxon-name><tp:taxon-name-part taxon-name-part-type="order">Coleoptera</tp:taxon-name-part></tp:taxon-name>: <tp:taxon-name><tp:taxon-name-part taxon-name-part-type="family">Dytiscidae</tp:taxon-name-part></tp:taxon-name>).</article-title><source>Cladistics</source><volume>24</volume>(<issue>4</issue>): <fpage>563</fpage>–<lpage>590</lpage>. <ext-link xlink:href="10.1111/j.1096-0031.2007.00192.x" ext-link-type="doi" xlink:type="simple">https://doi.org/10.1111/j.1096-0031.2007.00192.x</ext-link></mixed-citation></ref><ref id="B37"><mixed-citation xmlns:xlink="http://www.w3.org/1999/xlink" xlink:type="simple"><person-group><name name-style="western"><surname>Trémouilles</surname><given-names>ER</given-names></name></person-group> (<year>1984</year>) <article-title>Notas sobre <tp:taxon-name><tp:taxon-name-part taxon-name-part-type="order">Coleoptera</tp:taxon-name-part></tp:taxon-name> acuáticos Neotropicales. I. <tp:taxon-name><tp:taxon-name-part taxon-name-part-type="genus">Cybister</tp:taxon-name-part> (<tp:taxon-name-part taxon-name-part-type="subgenus">Meganectes</tp:taxon-name-part>) <tp:taxon-name-part taxon-name-part-type="species">parvus</tp:taxon-name-part></tp:taxon-name> sp. nov. del Brasil (<tp:taxon-name><tp:taxon-name-part taxon-name-part-type="order">Coleoptera</tp:taxon-name-part></tp:taxon-name>, <tp:taxon-name><tp:taxon-name-part taxon-name-part-type="family">Dytiscidae</tp:taxon-name-part></tp:taxon-name>).</article-title><source>Revista de la Sociedad Entomológica Argentina</source><volume>43</volume>: <fpage>187</fpage>–<lpage>190</lpage>.</mixed-citation></ref></ref-list></tp:taxon-treatment>
