# Supplementary material for: ﻿Reclassification of Cybistrinae Sharp, 1880 in the Neotropical Region (Coleoptera, Adephaga, Dytiscidae), with description of new taxa
Source: Zookeys. 2024 Jan 8;1188:125–68. doi: 10.3897/zookeys.1188.110081 (PMC10790577; doi:10.3897/zookeys.1188.110081)
Supplement: XML Treatment for Nilssondytes [file zookeys.1188.110081-treatment10.xml]

<!DOCTYPE tp:taxon-treatment
  PUBLIC "-//TaxonX//DTD Taxonomic Treatment Publishing DTD v0 20100105//EN" "tax-treatment-NSO.dtd">
<tp:taxon-treatment xmlns:tp="http://www.plazi.org/taxpub"><tp:treatment-meta><kwd-group><label>Taxon classification</label><kwd>
                <named-content content-type="kingdom">Animalia</named-content>
              </kwd><kwd>
                <named-content content-type="order">Coleoptera</named-content>
              </kwd><kwd>
                <named-content content-type="family">Dytiscidae</named-content>
              </kwd></kwd-group><mixed-citation publication-type="journal"><person-group><name><surname>Miller</surname><given-names>Kelly B.</given-names></name><name><surname>Michat</surname><given-names>Mariano C.</given-names></name><name><surname>Ferreira Jr</surname><given-names>Nelson</given-names></name></person-group><article-title>﻿Reclassification of <tp:taxon-name><tp:taxon-name-part taxon-name-part-type="subfamily">Cybistrinae</tp:taxon-name-part></tp:taxon-name> Sharp, 1880 in the Neotropical Region (<tp:taxon-name><tp:taxon-name-part taxon-name-part-type="order">Coleoptera</tp:taxon-name-part></tp:taxon-name>, <tp:taxon-name><tp:taxon-name-part taxon-name-part-type="suborder">Adephaga</tp:taxon-name-part></tp:taxon-name>, <tp:taxon-name><tp:taxon-name-part taxon-name-part-type="family">Dytiscidae</tp:taxon-name-part></tp:taxon-name>), with description of new taxa</article-title><source>Zookeys</source><day>08</day><month>01</month><year>2024</year><volume>1188</volume><fpage>125</fpage><lpage>168</lpage><pub-id pub-id-type="doi">10.3897/zookeys.1188.110081</pub-id></mixed-citation></tp:treatment-meta><tp:nomenclature><label>﻿</label><tp:taxon-name>
              <object-id xmlns:xlink="http://www.w3.org/1999/xlink" content-type="arpha" xlink:type="simple">20663EA9-E007-5488-B9BA-7699E63FF9FC</object-id>
              <tp:taxon-name-part taxon-name-part-type="genus" reg="Nilssondytes">Nilssondytes</tp:taxon-name-part>
              <object-id xmlns:xlink="http://www.w3.org/1999/xlink" content-type="zoobank" xlink:type="simple">https://zoobank.org/DF8AFDB0-B369-4936-B231-84B942B58258</object-id>
            </tp:taxon-name><tp:taxon-status xmlns:xlink="http://www.w3.org/1999/xlink" xlink:type="simple">gen. nov.</tp:taxon-status><xref ref-type="fig" rid="F2">Figs 11</xref><xref ref-type="fig" rid="F3">, 19</xref><xref ref-type="fig" rid="F3">, 20</xref><xref ref-type="fig" rid="F4">, 36–38</xref><xref ref-type="fig" rid="F5">, 53</xref><xref ref-type="fig" rid="F6">, 61</xref><xref ref-type="fig" rid="F10">, 73</xref></tp:nomenclature><tp:treatment-sec sec-type="type species" id="SECID0EGRCI"><title>Type species.</title><p><italic><tp:taxon-name><tp:taxon-name-part taxon-name-part-type="genus" reg="Nilssondytes">Nilssondytes</tp:taxon-name-part><tp:taxon-name-part taxon-name-part-type="species" reg="diversus">diversus</tp:taxon-name-part></tp:taxon-name></italic> sp. nov., by current designation.</p></tp:treatment-sec><tp:treatment-sec sec-type="diagnosis" id="SECID0EXRCI"><title>Diagnosis.</title><p>From other <tp:taxon-name><tp:taxon-name-part taxon-name-part-type="subfamily">Cybistrinae</tp:taxon-name-part></tp:taxon-name> this genus differs in having: (1) the metatibial spurs apically simple, (2) metacoxal lines clearly present, (3) the pronotum and elytron with broad, distinct lateral yellow bands along margins (Fig. <xref ref-type="fig" rid="F2">11</xref>), (4) males and females each with two metatarsal claws, the posterior much reduced in both sexes (Figs <xref ref-type="fig" rid="F3">19</xref>, <xref ref-type="fig" rid="F3">20</xref>), (5) the prosternum and prosternal process relatively shallowly but distinctly sulcate, (6) the medial margins of the male sternite IX straight, not emarginate (Fig. <xref ref-type="fig" rid="F5">53</xref>), (7) no cluster or line of setae at the apicodorsal angle of the posterior surface of the mesotarsomeres, and (8) the ventral surface of the metatrochanter with an oblique, transverse groove. The single species in this genus (described below) is somewhat similar in size, shape and coloration to <italic><tp:taxon-name><tp:taxon-name-part taxon-name-part-type="genus" reg="Metaxydytes">Metaxydytes</tp:taxon-name-part><tp:taxon-name-part taxon-name-part-type="species" reg="laevigatus">laevigatus</tp:taxon-name-part></tp:taxon-name></italic> (Olivier) and may be present among series of that species in collections. <italic><tp:taxon-name><tp:taxon-name-part taxon-name-part-type="genus" reg="Nilssondytes">Nilssondytes</tp:taxon-name-part></tp:taxon-name></italic> differ from <italic><tp:taxon-name><tp:taxon-name-part taxon-name-part-type="genus" reg="Metaxydytes">M.</tp:taxon-name-part><tp:taxon-name-part taxon-name-part-type="species" reg="laevigatus">laevigatus</tp:taxon-name-part></tp:taxon-name></italic> in several features (see above) including the presence of yellow lateral elytral margins (Fig. <xref ref-type="fig" rid="F2">11</xref>) which are absent in <italic><tp:taxon-name><tp:taxon-name-part taxon-name-part-type="genus" reg="Metaxydytes">M.</tp:taxon-name-part><tp:taxon-name-part taxon-name-part-type="species" reg="laevigatus">laevigatus</tp:taxon-name-part></tp:taxon-name></italic>. Larvae are unknown.</p></tp:treatment-sec><tp:treatment-sec sec-type="etymology" id="SECID0E5TCI"><title>Etymology.</title><p>This genus is named <italic><tp:taxon-name><tp:taxon-name-part taxon-name-part-type="genus" reg="Nilssondytes">Nilssondytes</tp:taxon-name-part></tp:taxon-name></italic> from the Latin <italic>dytes</italic> meaning “diver,” and <italic>Nilsson</italic>, after the great diving beetle worker and excellent friend, Anders Nilsson, in honor of his inestimable contribution to the science of diving beetle biology.</p></tp:treatment-sec><tp:treatment-sec sec-type="Phylogenetic relationships" id="SECID0EPUCI"><title>Phylogenetic relationships.</title><p>The single species of <italic><tp:taxon-name><tp:taxon-name-part taxon-name-part-type="genus" reg="Nilssondytes">Nilssondytes</tp:taxon-name-part></tp:taxon-name></italic> is part of the clade that includes species with an oblique metatrochanteric groove, but it has an unresolved position with respect to other genera (Figs <xref ref-type="fig" rid="F12">75</xref>, <xref ref-type="fig" rid="F13">76</xref>). The presence of a reduced posterior metatarsal claw in both males and females (Figs <xref ref-type="fig" rid="F3">19</xref>, <xref ref-type="fig" rid="F3">20</xref>) with the straight medial margins of the male abdominal sternite IX (Fig. <xref ref-type="fig" rid="F5">53</xref>) is a unique combination of features within <tp:taxon-name><tp:taxon-name-part taxon-name-part-type="subfamily">Cybistrinae</tp:taxon-name-part></tp:taxon-name>. Unique among this larger clade is also the sulcate prosternum and prosternal process which is somewhat similar to the Australian genera <italic><tp:taxon-name><tp:taxon-name-part taxon-name-part-type="genus" reg="Spencerhydrus">Spencerhydrus</tp:taxon-name-part></tp:taxon-name></italic> and <italic><tp:taxon-name><tp:taxon-name-part taxon-name-part-type="genus" reg="Sternhydrus">Sternhydrus</tp:taxon-name-part></tp:taxon-name></italic>.</p></tp:treatment-sec><tp:treatment-sec><!--Section generated to contain objects referenced in tp:taxon-treatment.--><fig id="F2" position="float" orientation="portrait"><object-id xmlns:xlink="http://www.w3.org/1999/xlink" content-type="doi" xlink:type="simple">10.3897/zookeys.1188.110081.figures9-14</object-id><object-id xmlns:xlink="http://www.w3.org/1999/xlink" content-type="arpha" xlink:type="simple">C6F02817-AEA4-50C4-B06D-D174B6276B3F</object-id><label>Figures 9–14.</label><caption><p>Neotropical <tp:taxon-name><tp:taxon-name-part taxon-name-part-type="subfamily">Cybistrinae</tp:taxon-name-part></tp:taxon-name> species, habitus <bold>9</bold><italic><tp:taxon-name><tp:taxon-name-part taxon-name-part-type="genus" reg="Cybister">Cybister</tp:taxon-name-part><tp:taxon-name-part taxon-name-part-type="species" reg="festae">festae</tp:taxon-name-part></tp:taxon-name></italic><bold>10</bold><italic><tp:taxon-name><tp:taxon-name-part taxon-name-part-type="genus" reg="Cybister">Cybister</tp:taxon-name-part><tp:taxon-name-part taxon-name-part-type="species" reg="puncticollis">puncticollis</tp:taxon-name-part></tp:taxon-name></italic><bold>11</bold><italic><tp:taxon-name><tp:taxon-name-part taxon-name-part-type="genus" reg="Nilssondytes">Nilssondytes</tp:taxon-name-part><tp:taxon-name-part taxon-name-part-type="species" reg="diversus">diversus</tp:taxon-name-part></tp:taxon-name></italic><bold>12</bold><italic><tp:taxon-name><tp:taxon-name-part taxon-name-part-type="genus" reg="Megadytes">Megadytes</tp:taxon-name-part><tp:taxon-name-part taxon-name-part-type="species" reg="parvus">parvus</tp:taxon-name-part></tp:taxon-name></italic><bold>13</bold><italic><tp:taxon-name><tp:taxon-name-part taxon-name-part-type="genus" reg="Megadytes">Megadytes</tp:taxon-name-part><tp:taxon-name-part taxon-name-part-type="species" reg="latus">latus</tp:taxon-name-part></tp:taxon-name></italic><bold>14</bold> species “IR57” (<xref ref-type="bibr" rid="B35">Ribera et al. 2008</xref>). Scale bar: 10.0 mm.</p></caption><graphic xmlns:xlink="http://www.w3.org/1999/xlink" xlink:href="zookeys-1188-125_article-110081__-g002.jpg" position="float" orientation="portrait" xlink:type="simple" id="oo_963584.jpg"><uri content-type="original_file" xlink:type="simple">https://binary.pensoft.net/fig/963584</uri></graphic></fig><fig id="F3" position="float" orientation="portrait"><object-id xmlns:xlink="http://www.w3.org/1999/xlink" content-type="doi" xlink:type="simple">10.3897/zookeys.1188.110081.figures15-29</object-id><object-id xmlns:xlink="http://www.w3.org/1999/xlink" content-type="arpha" xlink:type="simple">4E519DA4-6784-5FF9-BF06-C43AAB834B65</object-id><label>Figures 15–29.</label><caption><p>Neotropical <tp:taxon-name><tp:taxon-name-part taxon-name-part-type="subfamily">Cybistrinae</tp:taxon-name-part></tp:taxon-name> species, metatarsal claws and tarsomere VI of males and females <bold>15, 16</bold><italic><tp:taxon-name><tp:taxon-name-part taxon-name-part-type="genus" reg="Cybister">Cybister</tp:taxon-name-part><tp:taxon-name-part taxon-name-part-type="species" reg="festae">festae</tp:taxon-name-part></tp:taxon-name></italic><bold>17, 18</bold><italic><tp:taxon-name><tp:taxon-name-part taxon-name-part-type="genus" reg="Cybister">Cybister</tp:taxon-name-part><tp:taxon-name-part taxon-name-part-type="species" reg="puncticollis">puncticollis</tp:taxon-name-part></tp:taxon-name></italic><bold>19, 20</bold><italic><tp:taxon-name><tp:taxon-name-part taxon-name-part-type="genus" reg="Nilssondytes">Nilssondytes</tp:taxon-name-part><tp:taxon-name-part taxon-name-part-type="species" reg="diversus">diversus</tp:taxon-name-part></tp:taxon-name></italic><bold>21, 22</bold><italic><tp:taxon-name><tp:taxon-name-part taxon-name-part-type="genus" reg="Megadytes">Megadytes</tp:taxon-name-part><tp:taxon-name-part taxon-name-part-type="species" reg="latus">latus</tp:taxon-name-part></tp:taxon-name></italic><bold>23, 24</bold><italic><tp:taxon-name><tp:taxon-name-part taxon-name-part-type="genus" reg="Megadytes">Megadytes</tp:taxon-name-part><tp:taxon-name-part taxon-name-part-type="species" reg="parvus">parvus</tp:taxon-name-part></tp:taxon-name></italic><bold>25</bold> species “IR57” (<xref ref-type="bibr" rid="B35">Ribera et al. 2008</xref>) <bold>26, 27</bold><italic><tp:taxon-name><tp:taxon-name-part taxon-name-part-type="genus" reg="Paramegadytes">Paramegadytes</tp:taxon-name-part><tp:taxon-name-part taxon-name-part-type="species" reg="glaucus">glaucus</tp:taxon-name-part></tp:taxon-name></italic><bold>28, 29</bold><italic><tp:taxon-name><tp:taxon-name-part taxon-name-part-type="genus" reg="Metaxydytes">Metaxydytes</tp:taxon-name-part><tp:taxon-name-part taxon-name-part-type="species" reg="fraternus">fraternus</tp:taxon-name-part></tp:taxon-name></italic>. Scale bars: 1.0 mm.</p></caption><graphic xmlns:xlink="http://www.w3.org/1999/xlink" xlink:href="zookeys-1188-125_article-110081__-g003.jpg" position="float" orientation="portrait" xlink:type="simple" id="oo_963585.jpg"><uri content-type="original_file" xlink:type="simple">https://binary.pensoft.net/fig/963585</uri></graphic></fig><fig id="F4" position="float" orientation="portrait"><object-id xmlns:xlink="http://www.w3.org/1999/xlink" content-type="doi" xlink:type="simple">10.3897/zookeys.1188.110081.figures30-50</object-id><object-id xmlns:xlink="http://www.w3.org/1999/xlink" content-type="arpha" xlink:type="simple">A7C5BC74-F84D-5175-A440-D6BFDD7912D9</object-id><label>Figures 30–50.</label><caption><p>Neotropical <tp:taxon-name><tp:taxon-name-part taxon-name-part-type="subfamily">Cybistrinae</tp:taxon-name-part></tp:taxon-name> species, male genitalia <bold>30–32</bold><italic><tp:taxon-name><tp:taxon-name-part taxon-name-part-type="genus" reg="Cybister">Cybister</tp:taxon-name-part><tp:taxon-name-part taxon-name-part-type="species" reg="festae">festae</tp:taxon-name-part></tp:taxon-name></italic>: <bold>30</bold> median lobe, right lateral aspect <bold>31</bold> median lobe, ventral aspect <bold>32</bold> right lateral lobe, right lateral aspect <bold>33–35</bold><italic><tp:taxon-name><tp:taxon-name-part taxon-name-part-type="genus" reg="Cybister">Cybister</tp:taxon-name-part><tp:taxon-name-part taxon-name-part-type="species" reg="puncticollis">puncticollis</tp:taxon-name-part></tp:taxon-name></italic>: <bold>33</bold> median lobe, right lateral aspect <bold>34</bold> median lobe, ventral aspect <bold>35</bold> right lateral lobe, right lateral aspect <bold>36–38</bold><italic><tp:taxon-name><tp:taxon-name-part taxon-name-part-type="genus" reg="Nilssondytes">Nilssondytes</tp:taxon-name-part><tp:taxon-name-part taxon-name-part-type="species" reg="diversus">diversus</tp:taxon-name-part></tp:taxon-name></italic>: <bold>36</bold> median lobe, right lateral aspect <bold>37</bold> median lobe, ventral aspect <bold>38</bold> right lateral lobe, right lateral aspect <bold>39–43</bold><italic><tp:taxon-name><tp:taxon-name-part taxon-name-part-type="genus" reg="Megadytes">Megadytes</tp:taxon-name-part><tp:taxon-name-part taxon-name-part-type="species" reg="parvus">parvus</tp:taxon-name-part></tp:taxon-name></italic>: <bold>39</bold> median lobe, right lateral aspect <bold>40</bold> median lobe, ventral aspect <bold>41</bold> right lateral lobe, right lateral aspect <bold>42</bold> apex of median lobe, right lateral aspect <bold>43</bold> apex of median lobe, ventral aspect <bold>44–47</bold><italic><tp:taxon-name><tp:taxon-name-part taxon-name-part-type="genus" reg="Megadytes">Megadytes</tp:taxon-name-part><tp:taxon-name-part taxon-name-part-type="species" reg="latus">latus</tp:taxon-name-part></tp:taxon-name></italic>: <bold>44</bold> median lobe, right lateral aspect <bold>45</bold> median lobe, ventral aspect <bold>46</bold> right lateral lobe, right lateral aspect <bold>47</bold> apex of median lobe, ventral aspect <bold>48–50</bold> species “IR57” (<xref ref-type="bibr" rid="B35">Ribera et al. 2008</xref>): <bold>48</bold> median lobe, right lateral aspect <bold>49</bold> median lobe, ventral aspect <bold>50</bold> right lateral lobe, right lateral aspect.</p></caption><graphic xmlns:xlink="http://www.w3.org/1999/xlink" xlink:href="zookeys-1188-125_article-110081__-g004.jpg" position="float" orientation="portrait" xlink:type="simple" id="oo_963586.jpg"><uri content-type="original_file" xlink:type="simple">https://binary.pensoft.net/fig/963586</uri></graphic></fig><fig id="F5" position="float" orientation="portrait"><object-id xmlns:xlink="http://www.w3.org/1999/xlink" content-type="doi" xlink:type="simple">10.3897/zookeys.1188.110081.figures51-57</object-id><object-id xmlns:xlink="http://www.w3.org/1999/xlink" content-type="arpha" xlink:type="simple">CC8CC9EB-A8C6-5F96-B156-742A754C4CFD</object-id><label>Figures 51–57.</label><caption><p>Neotropical <tp:taxon-name><tp:taxon-name-part taxon-name-part-type="subfamily">Cybistrinae</tp:taxon-name-part></tp:taxon-name> species, male sternite IX, ventral aspect <bold>51</bold><italic><tp:taxon-name><tp:taxon-name-part taxon-name-part-type="genus" reg="Cybister">Cybister</tp:taxon-name-part><tp:taxon-name-part taxon-name-part-type="species" reg="festae">festae</tp:taxon-name-part></tp:taxon-name></italic><bold>52</bold><italic><tp:taxon-name><tp:taxon-name-part taxon-name-part-type="genus" reg="Cybister">Cybister</tp:taxon-name-part><tp:taxon-name-part taxon-name-part-type="species" reg="puncticollis">puncticollis</tp:taxon-name-part></tp:taxon-name></italic><bold>53</bold><italic><tp:taxon-name><tp:taxon-name-part taxon-name-part-type="genus" reg="Nilssondytes">Nilssondytes</tp:taxon-name-part><tp:taxon-name-part taxon-name-part-type="species" reg="diversus">diversus</tp:taxon-name-part></tp:taxon-name></italic><bold>54</bold><italic><tp:taxon-name><tp:taxon-name-part taxon-name-part-type="genus" reg="Megadytes">Megadytes</tp:taxon-name-part><tp:taxon-name-part taxon-name-part-type="species" reg="latus">latus</tp:taxon-name-part></tp:taxon-name></italic><bold>55</bold><italic><tp:taxon-name><tp:taxon-name-part taxon-name-part-type="genus" reg="Megadytes">Megadytes</tp:taxon-name-part><tp:taxon-name-part taxon-name-part-type="species" reg="parvus">parvus</tp:taxon-name-part></tp:taxon-name></italic><bold>56</bold><italic><tp:taxon-name><tp:taxon-name-part taxon-name-part-type="genus" reg="Paramegadytes">Paramegadytes</tp:taxon-name-part><tp:taxon-name-part taxon-name-part-type="species" reg="glaucus">glaucus</tp:taxon-name-part></tp:taxon-name></italic><bold>57</bold><italic><tp:taxon-name><tp:taxon-name-part taxon-name-part-type="genus" reg="Metaxydytes">Metaxydytes</tp:taxon-name-part><tp:taxon-name-part taxon-name-part-type="species" reg="fraternus">fraternus</tp:taxon-name-part></tp:taxon-name></italic>. Scale bars: 1.0 mm.</p></caption><graphic xmlns:xlink="http://www.w3.org/1999/xlink" xlink:href="zookeys-1188-125_article-110081__-g005.jpg" position="float" orientation="portrait" xlink:type="simple" id="oo_963587.jpg"><uri content-type="original_file" xlink:type="simple">https://binary.pensoft.net/fig/963587</uri></graphic></fig><fig id="F6" position="float" orientation="portrait"><object-id xmlns:xlink="http://www.w3.org/1999/xlink" content-type="doi" xlink:type="simple">10.3897/zookeys.1188.110081.figures58-61</object-id><object-id xmlns:xlink="http://www.w3.org/1999/xlink" content-type="arpha" xlink:type="simple">1EB4F631-19F5-5E07-A02F-8EFE9162F907</object-id><label>Figures 58–61.</label><caption><p>Neotropical <tp:taxon-name><tp:taxon-name-part taxon-name-part-type="subfamily">Cybistrinae</tp:taxon-name-part></tp:taxon-name> species, female genitalia including left gonocoxosternite, ventral aspect, except Fig. <xref ref-type="fig" rid="F6">60</xref> without internal genitalia <bold>58</bold><italic><tp:taxon-name><tp:taxon-name-part taxon-name-part-type="genus" reg="Cybister">Cybister</tp:taxon-name-part><tp:taxon-name-part taxon-name-part-type="species" reg="festae">festae</tp:taxon-name-part></tp:taxon-name></italic><bold>59</bold><italic><tp:taxon-name><tp:taxon-name-part taxon-name-part-type="genus" reg="Cybister">Cybister</tp:taxon-name-part><tp:taxon-name-part taxon-name-part-type="species" reg="puncticollis">puncticollis</tp:taxon-name-part></tp:taxon-name></italic><bold>60</bold><italic><tp:taxon-name><tp:taxon-name-part taxon-name-part-type="genus" reg="Megadytes">Megadytes</tp:taxon-name-part><tp:taxon-name-part taxon-name-part-type="species" reg="latus">latus</tp:taxon-name-part></tp:taxon-name></italic><bold>61</bold><italic><tp:taxon-name><tp:taxon-name-part taxon-name-part-type="genus" reg="Nilssondytes">Nilssondytes</tp:taxon-name-part><tp:taxon-name-part taxon-name-part-type="species" reg="diversus">diversus</tp:taxon-name-part></tp:taxon-name></italic>. Scale bars: 1.0 mm.</p></caption><graphic xmlns:xlink="http://www.w3.org/1999/xlink" xlink:href="zookeys-1188-125_article-110081__-g006.jpg" position="float" orientation="portrait" xlink:type="simple" id="oo_963588.jpg"><uri content-type="original_file" xlink:type="simple">https://binary.pensoft.net/fig/963588</uri></graphic></fig><fig id="F10" position="float" orientation="portrait"><object-id xmlns:xlink="http://www.w3.org/1999/xlink" content-type="doi" xlink:type="simple">10.3897/zookeys.1188.110081.figure73</object-id><object-id xmlns:xlink="http://www.w3.org/1999/xlink" content-type="arpha" xlink:type="simple">197CA206-B6D2-57B0-9E2D-F75A780A15D9</object-id><label>Figure 73.</label><caption><p><italic><tp:taxon-name><tp:taxon-name-part taxon-name-part-type="genus" reg="Nilssondytes">Nilssondytes</tp:taxon-name-part><tp:taxon-name-part taxon-name-part-type="species" reg="diversus">diversus</tp:taxon-name-part></tp:taxon-name></italic>, holotype specimen. Scale bar: 5.0 mm.</p></caption></fig><fig id="F12" position="float" orientation="portrait"><object-id xmlns:xlink="http://www.w3.org/1999/xlink" content-type="doi" xlink:type="simple">10.3897/zookeys.1188.110081.figure75</object-id><object-id xmlns:xlink="http://www.w3.org/1999/xlink" content-type="arpha" xlink:type="simple">6065CE9C-AF40-5EAC-BBA2-2CAFC4071A9F</object-id><label>Figure 75.</label><caption><p>One of seven cladograms derived from parsimony analysis of 57 morphological characters from <tp:taxon-name><tp:taxon-name-part taxon-name-part-type="subfamily">Cybistrinae</tp:taxon-name-part></tp:taxon-name> and other <tp:taxon-name><tp:taxon-name-part taxon-name-part-type="family">Dytiscidae</tp:taxon-name-part></tp:taxon-name> (len = 105, CI = 68, RI = 92) with characters mapped using ‘fast’ optimization in WinClada. Black hash marks indicate unambiguous changes, white hash marks indicate homoplasious changes or reversals. Numbers above hash marks are character numbers, those below hash marks are derived state numbers.</p></caption><graphic xmlns:xlink="http://www.w3.org/1999/xlink" xlink:href="zookeys-1188-125_article-110081__-g011.jpg" position="float" orientation="portrait" xlink:type="simple" id="oo_963593.jpg"><uri content-type="original_file" xlink:type="simple">https://binary.pensoft.net/fig/963593</uri></graphic></fig><fig id="F13" position="float" orientation="portrait"><object-id xmlns:xlink="http://www.w3.org/1999/xlink" content-type="doi" xlink:type="simple">10.3897/zookeys.1188.110081.figure76</object-id><object-id xmlns:xlink="http://www.w3.org/1999/xlink" content-type="arpha" xlink:type="simple">C090FF4D-E571-5FDB-A4C2-89837B4E37AD</object-id><label>Figure 76.</label><caption><p>Consensus cladogram of seven equally parsimonious cladograms from parsimony analysis of 57 morphological characters from <tp:taxon-name><tp:taxon-name-part taxon-name-part-type="subfamily">Cybistrinae</tp:taxon-name-part></tp:taxon-name> and other <tp:taxon-name><tp:taxon-name-part taxon-name-part-type="family">Dytiscidae</tp:taxon-name-part></tp:taxon-name> morphology.</p></caption><graphic xmlns:xlink="http://www.w3.org/1999/xlink" xlink:href="zookeys-1188-125_article-110081__-g012.jpg" position="float" orientation="portrait" xlink:type="simple" id="oo_963594.jpg"><uri content-type="original_file" xlink:type="simple">https://binary.pensoft.net/fig/963594</uri></graphic></fig></tp:treatment-sec><ref-list><ref id="B35"><mixed-citation xmlns:xlink="http://www.w3.org/1999/xlink" xlink:type="simple"><person-group><name name-style="western"><surname>Ribera</surname><given-names>I</given-names></name><name name-style="western"><surname>Vogler</surname><given-names>AP</given-names></name><name name-style="western"><surname>Balke</surname><given-names>M</given-names></name></person-group> (<year>2008</year>) <article-title>Phylogeny and diversification of diving beetles (<tp:taxon-name><tp:taxon-name-part taxon-name-part-type="order">Coleoptera</tp:taxon-name-part></tp:taxon-name>: <tp:taxon-name><tp:taxon-name-part taxon-name-part-type="family">Dytiscidae</tp:taxon-name-part></tp:taxon-name>).</article-title><source>Cladistics</source><volume>24</volume>(<issue>4</issue>): <fpage>563</fpage>–<lpage>590</lpage>. <ext-link xlink:href="10.1111/j.1096-0031.2007.00192.x" ext-link-type="doi" xlink:type="simple">https://doi.org/10.1111/j.1096-0031.2007.00192.x</ext-link></mixed-citation></ref></ref-list></tp:taxon-treatment>
