# Supplementary material for: ﻿Reclassification of Cybistrinae Sharp, 1880 in the Neotropical Region (Coleoptera, Adephaga, Dytiscidae), with description of new taxa
Source: Zookeys. 2024 Jan 8;1188:125–68. doi: 10.3897/zookeys.1188.110081 (PMC10790577; doi:10.3897/zookeys.1188.110081)
Supplement: XML Treatment for Nilssondytes diversus [file zookeys.1188.110081-treatment11.xml]

<!DOCTYPE tp:taxon-treatment
  PUBLIC "-//TaxonX//DTD Taxonomic Treatment Publishing DTD v0 20100105//EN" "tax-treatment-NSO.dtd">
<tp:taxon-treatment xmlns:tp="http://www.plazi.org/taxpub"><tp:treatment-meta><kwd-group><label>Taxon classification</label><kwd>
                <named-content content-type="kingdom">Animalia</named-content>
              </kwd><kwd>
                <named-content content-type="order">Coleoptera</named-content>
              </kwd><kwd>
                <named-content content-type="family">Dytiscidae</named-content>
              </kwd></kwd-group><mixed-citation publication-type="journal"><person-group><name><surname>Miller</surname><given-names>Kelly B.</given-names></name><name><surname>Michat</surname><given-names>Mariano C.</given-names></name><name><surname>Ferreira Jr</surname><given-names>Nelson</given-names></name></person-group><article-title>﻿Reclassification of <tp:taxon-name><tp:taxon-name-part taxon-name-part-type="subfamily">Cybistrinae</tp:taxon-name-part></tp:taxon-name> Sharp, 1880 in the Neotropical Region (<tp:taxon-name><tp:taxon-name-part taxon-name-part-type="order">Coleoptera</tp:taxon-name-part></tp:taxon-name>, <tp:taxon-name><tp:taxon-name-part taxon-name-part-type="suborder">Adephaga</tp:taxon-name-part></tp:taxon-name>, <tp:taxon-name><tp:taxon-name-part taxon-name-part-type="family">Dytiscidae</tp:taxon-name-part></tp:taxon-name>), with description of new taxa</article-title><source>Zookeys</source><day>08</day><month>01</month><year>2024</year><volume>1188</volume><fpage>125</fpage><lpage>168</lpage><pub-id pub-id-type="doi">10.3897/zookeys.1188.110081</pub-id></mixed-citation></tp:treatment-meta><tp:nomenclature><label>﻿</label><tp:taxon-name>
              <object-id xmlns:xlink="http://www.w3.org/1999/xlink" content-type="arpha" xlink:type="simple">D89DF85F-64A7-51AC-96A3-4B873FC92FF4</object-id>
              <tp:taxon-name-part taxon-name-part-type="genus" reg="Nilssondytes">Nilssondytes</tp:taxon-name-part>
              <tp:taxon-name-part taxon-name-part-type="species" reg="diversus">diversus</tp:taxon-name-part>
              <object-id xmlns:xlink="http://www.w3.org/1999/xlink" content-type="zoobank" xlink:type="simple">https://zoobank.org/3F2BEED6-5AA7-4394-9309-788F3ACFACD1</object-id>
            </tp:taxon-name><tp:taxon-status xmlns:xlink="http://www.w3.org/1999/xlink" xlink:type="simple">sp. nov.</tp:taxon-status><xref ref-type="fig" rid="F2">Figs 11</xref><xref ref-type="fig" rid="F3">, 19</xref><xref ref-type="fig" rid="F3">, 20</xref><xref ref-type="fig" rid="F4">, 36–38</xref><xref ref-type="fig" rid="F5">, 53</xref><xref ref-type="fig" rid="F6">, 61</xref><xref ref-type="fig" rid="F10">, 73</xref><xref ref-type="fig" rid="F11">, 74</xref></tp:nomenclature><tp:treatment-sec sec-type="type locality" id="SECID0EMYCI"><title>Type locality.</title><p>Venezuela, Amazonas State, roadside pond ca. 7 km S Samariapo <named-content xmlns:xlink="http://www.w3.org/1999/xlink" content-type="dwc:verbatimCoordinates" xlink:type="simple"><named-content content-type="geo-json" specific-use="{&#34;type&#34;:&#34;Point&#34;,&#34;coordinates&#34;:[-67.767967,5.181667]}" id="NCID0EVYCI" xlink:type="simple">5°10.900'N, 67°46.078'W</named-content></named-content>, 95 m elev.</p></tp:treatment-sec><tp:treatment-sec sec-type="diagnosis" id="SECID0E1YCI"><title>Diagnosis.</title><p>This is the only species in the genus and is characterized by its diagnostic combination (see above). Typically, species-level features include the shape of the male median lobe which is unique. In ventral aspect the apex is abruptly constricted with the apex narrowly truncate with laterally pointed processes (Fig. <xref ref-type="fig" rid="F4">37</xref>). In lateral aspect, the median lobe is moderately evenly curved on the dorsal margin, lobe apically abruptly narrowed with the apex elongate and slender, apically narrowly rounded (Fig. <xref ref-type="fig" rid="F4">36</xref>).</p></tp:treatment-sec><tp:treatment-sec sec-type="description" id="SECID0EIZCI"><title>Description.</title><p><bold><italic>Measurements</italic>.</bold><abbrev xmlns:xlink="http://www.w3.org/1999/xlink" xlink:title="total length" id="ABBRID0ETZCI" xlink:type="simple">TL</abbrev> = 16.7–19.4 mm, <abbrev xmlns:xlink="http://www.w3.org/1999/xlink" xlink:title="greatest width across elytra" id="ABBRID0EXZCI" xlink:type="simple">GW</abbrev> = 9.6–10.7 mm, <abbrev xmlns:xlink="http://www.w3.org/1999/xlink" xlink:title="greatest pronotal width" id="ABBRID0E2ZCI" xlink:type="simple">PW</abbrev> = 7.0–8.1 mm, <abbrev xmlns:xlink="http://www.w3.org/1999/xlink" xlink:title="greatest width of the head" id="ABBRID0E6ZCI" xlink:type="simple">HW</abbrev> = 4.2–4.7 mm, <abbrev xmlns:xlink="http://www.w3.org/1999/xlink" xlink:title="distance between the eyes" id="ABBRID0ED1CI" xlink:type="simple">EW</abbrev> = 2.7–2.9 mm, <abbrev xmlns:xlink="http://www.w3.org/1999/xlink" xlink:title="total length" id="ABBRID0EH1CI" xlink:type="simple">TL</abbrev>/<abbrev xmlns:xlink="http://www.w3.org/1999/xlink" xlink:title="greatest width across elytra" id="ABBRID0EL1CI" xlink:type="simple">GW</abbrev> = 1.7–1.8, <abbrev xmlns:xlink="http://www.w3.org/1999/xlink" xlink:title="greatest width of the head" id="ABBRID0EP1CI" xlink:type="simple">HW</abbrev>/<abbrev xmlns:xlink="http://www.w3.org/1999/xlink" xlink:title="distance between the eyes" id="ABBRID0ET1CI" xlink:type="simple">EW</abbrev> = 1.6–1.7, WC/WV = 3.1–3.2. Body shape suboval, slightly expanded posteriorly, widest at ~ 3/5 of length; lateral margins evenly, continuously curved between pronotum and elytron. Depressed and somewhat flattened in lateral aspect (Figs <xref ref-type="fig" rid="F2">11</xref>, <xref ref-type="fig" rid="F10">73</xref>).</p><p><bold><italic>Coloration</italic></bold> (Figs <xref ref-type="fig" rid="F2">11</xref>, <xref ref-type="fig" rid="F10">73</xref>). Head dark green, anterior clypeal margin yellow, more so laterally, testaceous near eyes. Pronotum dark green with broad lateral yellow margin, posteriorly interrupted and green in one of the four examined specimens, in other specimen yellow extending to posterior angle. Elytron dark green with broad lateral yellow band, separated narrowly from lateral margin, slightly expanded near apex. Ventral surfaces largely black, testaceous on head, basal leg segments and elytral epipleuron.</p><p><bold><italic>Sculpture and structure</italic>.</bold> Head broad, frontoclypeal lines elongate, straight, strongly oblique; anterior clypeal margin broadly, shallowly, and evenly concave; dorsal surface evenly covered with fine microsculpture and micropunctures. Pronotum with lateral margins evenly and broadly curved; surface similar to surface of head in microsculpture and micropunctation. Elytral lateral margin evenly and slightly curved for most of length, apically broadly curved; surface of elytron similar to surface of head in microsculpture and micropunctation. Prosternal process apically rounded, ventral surface distinctly sulcate, apex robust, acutely pointed. Metaventral wing broad, slightly less than 1/3 width of lateral portion of metacoxa (WC/WV = 3.1–3.2); surface smooth, without sculpturing. Lateral portion of metacoxa large, broad, surface smooth, without sculpturing; metacoxal lines short, extending less than half distance across metacoxa. Abdominal ventrites smooth, unsculptured.</p><p><bold><italic>Male genitalia</italic>.</bold> Male median lobe in lateral aspect shallowly curved, apically abruptly narrowed, apex narrowed, slightly curved, apically narrowly rounded, broad medially (Fig. <xref ref-type="fig" rid="F4">36</xref>). In dorsal aspect broad throughout most of length, apically abruptly narrowed, apex laterally produced, submedially with broad, elongate lobes on each side, ventral sclerite short, apically sharp, acuminate, extending to 3/5 length of median lobe, apex sharply pointed (Fig. <xref ref-type="fig" rid="F4">37</xref>). Lateral lobe broad in basal half, apically distinctly narrowed, apex narrowly rounded, with series of elongate setae along more than apical half of dorsal margin of lateral lobe (Fig. <xref ref-type="fig" rid="F4">38</xref>).</p><p><bold><italic>Female genitalia</italic>.</bold> With a single genital opening, vagina elongate, slender, with enlarged, bulbous region at base of common oviduct; spermatheca short, curved, at apex of enlarged region, with soft tissue region on each side of enlarged region (Fig. <xref ref-type="fig" rid="F6">61</xref>); gonocoxae together broad, apically broadly pointed (Fig. <xref ref-type="fig" rid="F6">61</xref>); gonocoxosternite broad, with elongate anterolateral lobe, with medial margin sublinear, without conspicuous setae (Fig. <xref ref-type="fig" rid="F6">61</xref>).</p><p><bold><italic>Sexual dimorphism</italic>.</bold> Males have a characteristic broad protarsal palette with ventral adhesive setae. Males also have mesotarsomeres with clumps of posteroventral setae. Females lack pro- and mesotarsal expansions or adhesive setae. Both males and females have two metatarsal claws with the posterior shorter than the anterior, but females have the posterior somewhat more curved than in males (Figs <xref ref-type="fig" rid="F3">19</xref>, <xref ref-type="fig" rid="F3">20</xref>). Females have distinctive microsculpture on the surface of the elytron anteriorly in the form of a field of short striae which is absent in males.</p><p><bold><italic>Variation</italic>.</bold> Five specimens were examined. One specimen has the lateral pronotal yellow band extending to the posterior margin of the pronotum, the others have a narrow dark green separation from the posterior margin.</p></tp:treatment-sec><tp:treatment-sec sec-type="distribution" id="SECID0ER4CI"><title>Distribution.</title><p>This species is known from few localities in Venezuela along the northwestern margins of the Guiana Shield craton (Fig. <xref ref-type="fig" rid="F11">74</xref>).</p></tp:treatment-sec><tp:treatment-sec sec-type="natural history" id="SECID0E24CI"><title>Natural history.</title><p>The only natural history information available from labels is “roadside pond,” “river margin,” and “rock outcropping.”</p></tp:treatment-sec><tp:treatment-sec sec-type="etymology" id="SECID0EA5CI"><title>Etymology.</title><p>The species is named from the Latin <italic><tp:taxon-name><tp:taxon-name-part taxon-name-part-type="genus" reg="Nilssondytes"/><tp:taxon-name-part taxon-name-part-type="species" reg="diversus">diversus</tp:taxon-name-part></tp:taxon-name></italic>, meaning “different,” in recognition of the different lengths of the metatarsal claws in both males and females (Figs <xref ref-type="fig" rid="F3">19</xref>, <xref ref-type="fig" rid="F3">20</xref>).</p></tp:treatment-sec><tp:treatment-sec sec-type="material" id="SECID0EY5CI"><title>Material examined.</title><p><bold><italic>Holotype</italic></bold>, male labeled, “VENEZUELA: Amazonas State <named-content xmlns:xlink="http://www.w3.org/1999/xlink" content-type="dwc:verbatimCoordinates" xlink:type="simple"><named-content content-type="geo-json" specific-use="{&#34;type&#34;:&#34;Point&#34;,&#34;coordinates&#34;:[-67.767967,5.181667]}" id="NCID0EG6CI" xlink:type="simple">5°10.900'N, 67°46.078'W</named-content></named-content>, 95 m ca. 7 km S. Samariapo 15.i.2009; leg. Short, Miller, García, Camacho, Joly VZ09-0115-02X: roadside pond/ SM0846115 KUNHM-ENT [barcode label]/ HOLOTYPE: <italic><tp:taxon-name><tp:taxon-name-part taxon-name-part-type="genus" reg="Nilssondytes">Nilssondytes</tp:taxon-name-part><tp:taxon-name-part taxon-name-part-type="species" reg="diversus">diversus</tp:taxon-name-part></tp:taxon-name></italic> Miller, Michat and Ferreira-Jr., 2023 [red label with double black line border].” <bold><italic>Paratypes</italic></bold>, 1 male labeled, “Suapure VENEZ. Caura River 4.20.1900 [handwritten] E.A. Klages.”, 1 female labeled “VENEZUELA: Bolivar State <named-content xmlns:xlink="http://www.w3.org/1999/xlink" content-type="dwc:verbatimCoordinates" xlink:type="simple"><named-content content-type="geo-json" specific-use="{&#34;type&#34;:&#34;Point&#34;,&#34;coordinates&#34;:[-64.032222,7.689889]}" id="NCID0E36CI" xlink:type="simple">7°41'23.6"N, 64°1'56.0"W</named-content></named-content>, 134 m ca. 14 km E Rio Aro; 5.viii.2008 leg. A. Short $ M. García AS-08-073; rock outcropping/ SM0829328 KUNMH-ENT [barcode label],” 1 female labeled “VENEZUELA: Guárico State <named-content xmlns:xlink="http://www.w3.org/1999/xlink" content-type="dwc:verbatimCoordinates" xlink:type="simple"><named-content content-type="geo-json" specific-use="{&#34;type&#34;:&#34;Point&#34;,&#34;coordinates&#34;:[-66.437133,8.103767]}" id="NCID0EEADI" xlink:type="simple">8°6.226'N, 66°26.228'W</named-content></named-content>, 52 m UCV San Nicolasito Field Station: Rio Aguaro; 10.i.2009 leg. Short, Miller, Joly, García, Camacho; VZ09-0110-01A/ SEMC0852602 KUNHM-ENT,” 1 male labeled “VENEZUELA: Bolivar State <named-content xmlns:xlink="http://www.w3.org/1999/xlink" content-type="dwc:verbatimCoordinates" xlink:type="simple"><named-content content-type="geo-json" specific-use="{&#34;type&#34;:&#34;Point&#34;,&#34;coordinates&#34;:[-67.029120,6.586940]}" id="NCID0EMADI" xlink:type="simple">6.58694°N; 67.02912°W</named-content></named-content> Rio Caripito 12.i.2009; leg. Short Miller VZ09-0112-02A: river margin/ SM0844405 KUNHM-ENT [barcode label].” All paratypes with, “…PARATYPE <italic><tp:taxon-name><tp:taxon-name-part taxon-name-part-type="genus" reg="Nilssondytes">Nilssondytes</tp:taxon-name-part><tp:taxon-name-part taxon-name-part-type="species" reg="diversus">diversus</tp:taxon-name-part></tp:taxon-name></italic> Miller, Michat and Ferreira-Jr., 2023 [blue label with black line border].”</p></tp:treatment-sec><tp:treatment-sec><!--Section generated to contain objects referenced in tp:taxon-treatment.--><fig id="F2" position="float" orientation="portrait"><object-id xmlns:xlink="http://www.w3.org/1999/xlink" content-type="doi" xlink:type="simple">10.3897/zookeys.1188.110081.figures9-14</object-id><object-id xmlns:xlink="http://www.w3.org/1999/xlink" content-type="arpha" xlink:type="simple">C6F02817-AEA4-50C4-B06D-D174B6276B3F</object-id><label>Figures 9–14.</label><caption><p>Neotropical <tp:taxon-name><tp:taxon-name-part taxon-name-part-type="subfamily">Cybistrinae</tp:taxon-name-part></tp:taxon-name> species, habitus <bold>9</bold><italic><tp:taxon-name><tp:taxon-name-part taxon-name-part-type="genus" reg="Cybister">Cybister</tp:taxon-name-part><tp:taxon-name-part taxon-name-part-type="species" reg="festae">festae</tp:taxon-name-part></tp:taxon-name></italic><bold>10</bold><italic><tp:taxon-name><tp:taxon-name-part taxon-name-part-type="genus" reg="Cybister">Cybister</tp:taxon-name-part><tp:taxon-name-part taxon-name-part-type="species" reg="puncticollis">puncticollis</tp:taxon-name-part></tp:taxon-name></italic><bold>11</bold><italic><tp:taxon-name><tp:taxon-name-part taxon-name-part-type="genus" reg="Nilssondytes">Nilssondytes</tp:taxon-name-part><tp:taxon-name-part taxon-name-part-type="species" reg="diversus">diversus</tp:taxon-name-part></tp:taxon-name></italic><bold>12</bold><italic><tp:taxon-name><tp:taxon-name-part taxon-name-part-type="genus" reg="Megadytes">Megadytes</tp:taxon-name-part><tp:taxon-name-part taxon-name-part-type="species" reg="parvus">parvus</tp:taxon-name-part></tp:taxon-name></italic><bold>13</bold><italic><tp:taxon-name><tp:taxon-name-part taxon-name-part-type="genus" reg="Megadytes">Megadytes</tp:taxon-name-part><tp:taxon-name-part taxon-name-part-type="species" reg="latus">latus</tp:taxon-name-part></tp:taxon-name></italic><bold>14</bold> species “IR57” (<xref ref-type="bibr" rid="B35">Ribera et al. 2008</xref>). Scale bar: 10.0 mm.</p></caption><graphic xmlns:xlink="http://www.w3.org/1999/xlink" xlink:href="zookeys-1188-125_article-110081__-g002.jpg" position="float" orientation="portrait" xlink:type="simple" id="oo_963584.jpg"><uri content-type="original_file" xlink:type="simple">https://binary.pensoft.net/fig/963584</uri></graphic></fig><fig id="F3" position="float" orientation="portrait"><object-id xmlns:xlink="http://www.w3.org/1999/xlink" content-type="doi" xlink:type="simple">10.3897/zookeys.1188.110081.figures15-29</object-id><object-id xmlns:xlink="http://www.w3.org/1999/xlink" content-type="arpha" xlink:type="simple">4E519DA4-6784-5FF9-BF06-C43AAB834B65</object-id><label>Figures 15–29.</label><caption><p>Neotropical <tp:taxon-name><tp:taxon-name-part taxon-name-part-type="subfamily">Cybistrinae</tp:taxon-name-part></tp:taxon-name> species, metatarsal claws and tarsomere VI of males and females <bold>15, 16</bold><italic><tp:taxon-name><tp:taxon-name-part taxon-name-part-type="genus" reg="Cybister">Cybister</tp:taxon-name-part><tp:taxon-name-part taxon-name-part-type="species" reg="festae">festae</tp:taxon-name-part></tp:taxon-name></italic><bold>17, 18</bold><italic><tp:taxon-name><tp:taxon-name-part taxon-name-part-type="genus" reg="Cybister">Cybister</tp:taxon-name-part><tp:taxon-name-part taxon-name-part-type="species" reg="puncticollis">puncticollis</tp:taxon-name-part></tp:taxon-name></italic><bold>19, 20</bold><italic><tp:taxon-name><tp:taxon-name-part taxon-name-part-type="genus" reg="Nilssondytes">Nilssondytes</tp:taxon-name-part><tp:taxon-name-part taxon-name-part-type="species" reg="diversus">diversus</tp:taxon-name-part></tp:taxon-name></italic><bold>21, 22</bold><italic><tp:taxon-name><tp:taxon-name-part taxon-name-part-type="genus" reg="Megadytes">Megadytes</tp:taxon-name-part><tp:taxon-name-part taxon-name-part-type="species" reg="latus">latus</tp:taxon-name-part></tp:taxon-name></italic><bold>23, 24</bold><italic><tp:taxon-name><tp:taxon-name-part taxon-name-part-type="genus" reg="Megadytes">Megadytes</tp:taxon-name-part><tp:taxon-name-part taxon-name-part-type="species" reg="parvus">parvus</tp:taxon-name-part></tp:taxon-name></italic><bold>25</bold> species “IR57” (<xref ref-type="bibr" rid="B35">Ribera et al. 2008</xref>) <bold>26, 27</bold><italic><tp:taxon-name><tp:taxon-name-part taxon-name-part-type="genus" reg="Paramegadytes">Paramegadytes</tp:taxon-name-part><tp:taxon-name-part taxon-name-part-type="species" reg="glaucus">glaucus</tp:taxon-name-part></tp:taxon-name></italic><bold>28, 29</bold><italic><tp:taxon-name><tp:taxon-name-part taxon-name-part-type="genus" reg="Metaxydytes">Metaxydytes</tp:taxon-name-part><tp:taxon-name-part taxon-name-part-type="species" reg="fraternus">fraternus</tp:taxon-name-part></tp:taxon-name></italic>. Scale bars: 1.0 mm.</p></caption><graphic xmlns:xlink="http://www.w3.org/1999/xlink" xlink:href="zookeys-1188-125_article-110081__-g003.jpg" position="float" orientation="portrait" xlink:type="simple" id="oo_963585.jpg"><uri content-type="original_file" xlink:type="simple">https://binary.pensoft.net/fig/963585</uri></graphic></fig><fig id="F4" position="float" orientation="portrait"><object-id xmlns:xlink="http://www.w3.org/1999/xlink" content-type="doi" xlink:type="simple">10.3897/zookeys.1188.110081.figures30-50</object-id><object-id xmlns:xlink="http://www.w3.org/1999/xlink" content-type="arpha" xlink:type="simple">A7C5BC74-F84D-5175-A440-D6BFDD7912D9</object-id><label>Figures 30–50.</label><caption><p>Neotropical <tp:taxon-name><tp:taxon-name-part taxon-name-part-type="subfamily">Cybistrinae</tp:taxon-name-part></tp:taxon-name> species, male genitalia <bold>30–32</bold><italic><tp:taxon-name><tp:taxon-name-part taxon-name-part-type="genus" reg="Cybister">Cybister</tp:taxon-name-part><tp:taxon-name-part taxon-name-part-type="species" reg="festae">festae</tp:taxon-name-part></tp:taxon-name></italic>: <bold>30</bold> median lobe, right lateral aspect <bold>31</bold> median lobe, ventral aspect <bold>32</bold> right lateral lobe, right lateral aspect <bold>33–35</bold><italic><tp:taxon-name><tp:taxon-name-part taxon-name-part-type="genus" reg="Cybister">Cybister</tp:taxon-name-part><tp:taxon-name-part taxon-name-part-type="species" reg="puncticollis">puncticollis</tp:taxon-name-part></tp:taxon-name></italic>: <bold>33</bold> median lobe, right lateral aspect <bold>34</bold> median lobe, ventral aspect <bold>35</bold> right lateral lobe, right lateral aspect <bold>36–38</bold><italic><tp:taxon-name><tp:taxon-name-part taxon-name-part-type="genus" reg="Nilssondytes">Nilssondytes</tp:taxon-name-part><tp:taxon-name-part taxon-name-part-type="species" reg="diversus">diversus</tp:taxon-name-part></tp:taxon-name></italic>: <bold>36</bold> median lobe, right lateral aspect <bold>37</bold> median lobe, ventral aspect <bold>38</bold> right lateral lobe, right lateral aspect <bold>39–43</bold><italic><tp:taxon-name><tp:taxon-name-part taxon-name-part-type="genus" reg="Megadytes">Megadytes</tp:taxon-name-part><tp:taxon-name-part taxon-name-part-type="species" reg="parvus">parvus</tp:taxon-name-part></tp:taxon-name></italic>: <bold>39</bold> median lobe, right lateral aspect <bold>40</bold> median lobe, ventral aspect <bold>41</bold> right lateral lobe, right lateral aspect <bold>42</bold> apex of median lobe, right lateral aspect <bold>43</bold> apex of median lobe, ventral aspect <bold>44–47</bold><italic><tp:taxon-name><tp:taxon-name-part taxon-name-part-type="genus" reg="Megadytes">Megadytes</tp:taxon-name-part><tp:taxon-name-part taxon-name-part-type="species" reg="latus">latus</tp:taxon-name-part></tp:taxon-name></italic>: <bold>44</bold> median lobe, right lateral aspect <bold>45</bold> median lobe, ventral aspect <bold>46</bold> right lateral lobe, right lateral aspect <bold>47</bold> apex of median lobe, ventral aspect <bold>48–50</bold> species “IR57” (<xref ref-type="bibr" rid="B35">Ribera et al. 2008</xref>): <bold>48</bold> median lobe, right lateral aspect <bold>49</bold> median lobe, ventral aspect <bold>50</bold> right lateral lobe, right lateral aspect.</p></caption><graphic xmlns:xlink="http://www.w3.org/1999/xlink" xlink:href="zookeys-1188-125_article-110081__-g004.jpg" position="float" orientation="portrait" xlink:type="simple" id="oo_963586.jpg"><uri content-type="original_file" xlink:type="simple">https://binary.pensoft.net/fig/963586</uri></graphic></fig><fig id="F5" position="float" orientation="portrait"><object-id xmlns:xlink="http://www.w3.org/1999/xlink" content-type="doi" xlink:type="simple">10.3897/zookeys.1188.110081.figures51-57</object-id><object-id xmlns:xlink="http://www.w3.org/1999/xlink" content-type="arpha" xlink:type="simple">CC8CC9EB-A8C6-5F96-B156-742A754C4CFD</object-id><label>Figures 51–57.</label><caption><p>Neotropical <tp:taxon-name><tp:taxon-name-part taxon-name-part-type="subfamily">Cybistrinae</tp:taxon-name-part></tp:taxon-name> species, male sternite IX, ventral aspect <bold>51</bold><italic><tp:taxon-name><tp:taxon-name-part taxon-name-part-type="genus" reg="Cybister">Cybister</tp:taxon-name-part><tp:taxon-name-part taxon-name-part-type="species" reg="festae">festae</tp:taxon-name-part></tp:taxon-name></italic><bold>52</bold><italic><tp:taxon-name><tp:taxon-name-part taxon-name-part-type="genus" reg="Cybister">Cybister</tp:taxon-name-part><tp:taxon-name-part taxon-name-part-type="species" reg="puncticollis">puncticollis</tp:taxon-name-part></tp:taxon-name></italic><bold>53</bold><italic><tp:taxon-name><tp:taxon-name-part taxon-name-part-type="genus" reg="Nilssondytes">Nilssondytes</tp:taxon-name-part><tp:taxon-name-part taxon-name-part-type="species" reg="diversus">diversus</tp:taxon-name-part></tp:taxon-name></italic><bold>54</bold><italic><tp:taxon-name><tp:taxon-name-part taxon-name-part-type="genus" reg="Megadytes">Megadytes</tp:taxon-name-part><tp:taxon-name-part taxon-name-part-type="species" reg="latus">latus</tp:taxon-name-part></tp:taxon-name></italic><bold>55</bold><italic><tp:taxon-name><tp:taxon-name-part taxon-name-part-type="genus" reg="Megadytes">Megadytes</tp:taxon-name-part><tp:taxon-name-part taxon-name-part-type="species" reg="parvus">parvus</tp:taxon-name-part></tp:taxon-name></italic><bold>56</bold><italic><tp:taxon-name><tp:taxon-name-part taxon-name-part-type="genus" reg="Paramegadytes">Paramegadytes</tp:taxon-name-part><tp:taxon-name-part taxon-name-part-type="species" reg="glaucus">glaucus</tp:taxon-name-part></tp:taxon-name></italic><bold>57</bold><italic><tp:taxon-name><tp:taxon-name-part taxon-name-part-type="genus" reg="Metaxydytes">Metaxydytes</tp:taxon-name-part><tp:taxon-name-part taxon-name-part-type="species" reg="fraternus">fraternus</tp:taxon-name-part></tp:taxon-name></italic>. Scale bars: 1.0 mm.</p></caption><graphic xmlns:xlink="http://www.w3.org/1999/xlink" xlink:href="zookeys-1188-125_article-110081__-g005.jpg" position="float" orientation="portrait" xlink:type="simple" id="oo_963587.jpg"><uri content-type="original_file" xlink:type="simple">https://binary.pensoft.net/fig/963587</uri></graphic></fig><fig id="F6" position="float" orientation="portrait"><object-id xmlns:xlink="http://www.w3.org/1999/xlink" content-type="doi" xlink:type="simple">10.3897/zookeys.1188.110081.figures58-61</object-id><object-id xmlns:xlink="http://www.w3.org/1999/xlink" content-type="arpha" xlink:type="simple">1EB4F631-19F5-5E07-A02F-8EFE9162F907</object-id><label>Figures 58–61.</label><caption><p>Neotropical <tp:taxon-name><tp:taxon-name-part taxon-name-part-type="subfamily">Cybistrinae</tp:taxon-name-part></tp:taxon-name> species, female genitalia including left gonocoxosternite, ventral aspect, except Fig. <xref ref-type="fig" rid="F6">60</xref> without internal genitalia <bold>58</bold><italic><tp:taxon-name><tp:taxon-name-part taxon-name-part-type="genus" reg="Cybister">Cybister</tp:taxon-name-part><tp:taxon-name-part taxon-name-part-type="species" reg="festae">festae</tp:taxon-name-part></tp:taxon-name></italic><bold>59</bold><italic><tp:taxon-name><tp:taxon-name-part taxon-name-part-type="genus" reg="Cybister">Cybister</tp:taxon-name-part><tp:taxon-name-part taxon-name-part-type="species" reg="puncticollis">puncticollis</tp:taxon-name-part></tp:taxon-name></italic><bold>60</bold><italic><tp:taxon-name><tp:taxon-name-part taxon-name-part-type="genus" reg="Megadytes">Megadytes</tp:taxon-name-part><tp:taxon-name-part taxon-name-part-type="species" reg="latus">latus</tp:taxon-name-part></tp:taxon-name></italic><bold>61</bold><italic><tp:taxon-name><tp:taxon-name-part taxon-name-part-type="genus" reg="Nilssondytes">Nilssondytes</tp:taxon-name-part><tp:taxon-name-part taxon-name-part-type="species" reg="diversus">diversus</tp:taxon-name-part></tp:taxon-name></italic>. Scale bars: 1.0 mm.</p></caption><graphic xmlns:xlink="http://www.w3.org/1999/xlink" xlink:href="zookeys-1188-125_article-110081__-g006.jpg" position="float" orientation="portrait" xlink:type="simple" id="oo_963588.jpg"><uri content-type="original_file" xlink:type="simple">https://binary.pensoft.net/fig/963588</uri></graphic></fig><fig id="F10" position="float" orientation="portrait"><object-id xmlns:xlink="http://www.w3.org/1999/xlink" content-type="doi" xlink:type="simple">10.3897/zookeys.1188.110081.figure73</object-id><object-id xmlns:xlink="http://www.w3.org/1999/xlink" content-type="arpha" xlink:type="simple">197CA206-B6D2-57B0-9E2D-F75A780A15D9</object-id><label>Figure 73.</label><caption><p><italic><tp:taxon-name><tp:taxon-name-part taxon-name-part-type="genus" reg="Nilssondytes">Nilssondytes</tp:taxon-name-part><tp:taxon-name-part taxon-name-part-type="species" reg="diversus">diversus</tp:taxon-name-part></tp:taxon-name></italic>, holotype specimen. Scale bar: 5.0 mm.</p></caption></fig><fig id="F11" position="float" orientation="portrait"><object-id xmlns:xlink="http://www.w3.org/1999/xlink" content-type="doi" xlink:type="simple">10.3897/zookeys.1188.110081.figure74</object-id><object-id xmlns:xlink="http://www.w3.org/1999/xlink" content-type="arpha" xlink:type="simple">248316FE-ED4E-52B6-8D93-0A140F110E96</object-id><label>Figure 74.</label><caption><p>Distribution of <italic><tp:taxon-name><tp:taxon-name-part taxon-name-part-type="genus" reg="Nilssondytes">Nilssondytes</tp:taxon-name-part><tp:taxon-name-part taxon-name-part-type="species" reg="diversus">diversus</tp:taxon-name-part></tp:taxon-name></italic> in northern South America.</p></caption><graphic xmlns:xlink="http://www.w3.org/1999/xlink" xlink:href="zookeys-1188-125_article-110081__-g010.jpg" position="float" orientation="portrait" xlink:type="simple" id="oo_963592.jpg"><uri content-type="original_file" xlink:type="simple">https://binary.pensoft.net/fig/963592</uri></graphic></fig></tp:treatment-sec><ref-list><ref id="B35"><mixed-citation xmlns:xlink="http://www.w3.org/1999/xlink" xlink:type="simple"><person-group><name name-style="western"><surname>Ribera</surname><given-names>I</given-names></name><name name-style="western"><surname>Vogler</surname><given-names>AP</given-names></name><name name-style="western"><surname>Balke</surname><given-names>M</given-names></name></person-group> (<year>2008</year>) <article-title>Phylogeny and diversification of diving beetles (<tp:taxon-name><tp:taxon-name-part taxon-name-part-type="order">Coleoptera</tp:taxon-name-part></tp:taxon-name>: <tp:taxon-name><tp:taxon-name-part taxon-name-part-type="family">Dytiscidae</tp:taxon-name-part></tp:taxon-name>).</article-title><source>Cladistics</source><volume>24</volume>(<issue>4</issue>): <fpage>563</fpage>–<lpage>590</lpage>. <ext-link xlink:href="10.1111/j.1096-0031.2007.00192.x" ext-link-type="doi" xlink:type="simple">https://doi.org/10.1111/j.1096-0031.2007.00192.x</ext-link></mixed-citation></ref></ref-list></tp:taxon-treatment>
