# Supplementary material for: ﻿Reclassification of Cybistrinae Sharp, 1880 in the Neotropical Region (Coleoptera, Adephaga, Dytiscidae), with description of new taxa
Source: Zookeys. 2024 Jan 8;1188:125–68. doi: 10.3897/zookeys.1188.110081 (PMC10790577; doi:10.3897/zookeys.1188.110081)
Supplement: XML Treatment for Paramegadytes [file zookeys.1188.110081-treatment12.xml]

<!DOCTYPE tp:taxon-treatment
  PUBLIC "-//TaxonX//DTD Taxonomic Treatment Publishing DTD v0 20100105//EN" "tax-treatment-NSO.dtd">
<tp:taxon-treatment xmlns:tp="http://www.plazi.org/taxpub"><tp:treatment-meta><kwd-group><label>Taxon classification</label><kwd>
                <named-content content-type="kingdom">Animalia</named-content>
              </kwd><kwd>
                <named-content content-type="order">Coleoptera</named-content>
              </kwd><kwd>
                <named-content content-type="family">Dytiscidae</named-content>
              </kwd></kwd-group><mixed-citation publication-type="journal"><person-group><name><surname>Miller</surname><given-names>Kelly B.</given-names></name><name><surname>Michat</surname><given-names>Mariano C.</given-names></name><name><surname>Ferreira Jr</surname><given-names>Nelson</given-names></name></person-group><article-title>﻿Reclassification of <tp:taxon-name><tp:taxon-name-part taxon-name-part-type="subfamily">Cybistrinae</tp:taxon-name-part></tp:taxon-name> Sharp, 1880 in the Neotropical Region (<tp:taxon-name><tp:taxon-name-part taxon-name-part-type="order">Coleoptera</tp:taxon-name-part></tp:taxon-name>, <tp:taxon-name><tp:taxon-name-part taxon-name-part-type="suborder">Adephaga</tp:taxon-name-part></tp:taxon-name>, <tp:taxon-name><tp:taxon-name-part taxon-name-part-type="family">Dytiscidae</tp:taxon-name-part></tp:taxon-name>), with description of new taxa</article-title><source>Zookeys</source><day>08</day><month>01</month><year>2024</year><volume>1188</volume><fpage>125</fpage><lpage>168</lpage><pub-id pub-id-type="doi">10.3897/zookeys.1188.110081</pub-id></mixed-citation></tp:treatment-meta><tp:nomenclature><label>﻿</label><tp:taxon-name>
              <object-id xmlns:xlink="http://www.w3.org/1999/xlink" content-type="arpha" xlink:type="simple">EB5DE962-DDCF-57FC-88E9-060CCBFC845D</object-id>
              <tp:taxon-name-part taxon-name-part-type="genus" reg="Paramegadytes">Paramegadytes</tp:taxon-name-part>
            </tp:taxon-name><tp:taxon-authority>Trémouilles &amp; Bachmann, 1980</tp:taxon-authority><tp:taxon-status xmlns:xlink="http://www.w3.org/1999/xlink" xlink:type="simple">stat. nov.</tp:taxon-status><xref ref-type="fig" rid="F3">Figs 26</xref><xref ref-type="fig" rid="F3">, 27</xref><xref ref-type="fig" rid="F5">, 56</xref><xref ref-type="fig" rid="F7">, 63</xref><xref ref-type="fig" rid="F8">, 70</xref><tp:nomenclature-citation-list><tp:nomenclature-citation><tp:taxon-name>
                  <tp:taxon-name-part taxon-name-part-type="genus" reg="Paramegadytes">Paramegadytes</tp:taxon-name-part>
                </tp:taxon-name><comment>Trémouilles &amp; Bachmann, 1980: 101.</comment></tp:nomenclature-citation></tp:nomenclature-citation-list></tp:nomenclature><tp:treatment-sec sec-type="type species" id="SECID0E3CDI"><title>Type species.</title><p><italic><tp:taxon-name><tp:taxon-name-part taxon-name-part-type="genus" reg="Dyticus">Dyticus</tp:taxon-name-part><tp:taxon-name-part taxon-name-part-type="species" reg="glaucus">glaucus</tp:taxon-name-part></tp:taxon-name></italic> Brullé, 1837: 46 by original designation.</p></tp:treatment-sec><tp:treatment-sec sec-type="diagnosis" id="SECID0ENDDI"><title>Diagnosis.</title><p>Like <italic><tp:taxon-name><tp:taxon-name-part taxon-name-part-type="genus" reg="Metaxydytes">Metaxydytes</tp:taxon-name-part></tp:taxon-name></italic> these species have both metatibial spurs apically simple, the medial margins of male abdominal sternite IX straight, and both males and females with two metatarsal claws, males with equal-length claws and females with the posterior claw reduced (Figs <xref ref-type="fig" rid="F3">26</xref>, <xref ref-type="fig" rid="F3">27</xref>). Females also share the characteristic of the medial margins of the gonocoxosternite with a series of spinous setae (Fig. <xref ref-type="fig" rid="F7">63</xref>). The lateral pronotal margin has a diffuse, but distinctive lateral pale band. From <italic><tp:taxon-name><tp:taxon-name-part taxon-name-part-type="genus" reg="Metaxydytes">Metaxydytes</tp:taxon-name-part></tp:taxon-name></italic> these specimens are larger with the metaventrite wings relatively broader (see above under <italic><tp:taxon-name><tp:taxon-name-part taxon-name-part-type="genus" reg="Metaxydytes">Metaxydytes</tp:taxon-name-part></tp:taxon-name></italic> for details of diagnostic comparisons). Third instar larvae have (1) the median lobe of the frontoclypeus truncate apically with a tuft of setae (Fig. <xref ref-type="fig" rid="F8">70</xref>), (2) the median and lateral lobes of the frontoclypeus separated by a wide emargination (Fig. <xref ref-type="fig" rid="F8">70</xref>), and (3) the lateral lobes of the frontoclypeus bilobed (Fig. <xref ref-type="fig" rid="F8">70</xref>).</p></tp:treatment-sec><tp:treatment-sec sec-type="Phylogenetics" id="SECID0EAFDI"><title>Phylogenetics.</title><p>This may be the sister genus to <italic><tp:taxon-name><tp:taxon-name-part taxon-name-part-type="genus" reg="Metaxydytes">Metaxydytes</tp:taxon-name-part></tp:taxon-name></italic> (Figs <xref ref-type="fig" rid="F12">75</xref>, <xref ref-type="fig" rid="F13">76</xref>; <xref ref-type="bibr" rid="B29">Miller et al. 2007</xref>) although here it is in an unresolved position relative to <italic><tp:taxon-name><tp:taxon-name-part taxon-name-part-type="genus" reg="Nilssondytes">Nilssondytes</tp:taxon-name-part></tp:taxon-name></italic>, <italic><tp:taxon-name><tp:taxon-name-part taxon-name-part-type="genus" reg="Metaxydytes">Metaxydytes</tp:taxon-name-part></tp:taxon-name></italic> and <italic><tp:taxon-name><tp:taxon-name-part taxon-name-part-type="genus" reg="Megadytes">Megadytes</tp:taxon-name-part></tp:taxon-name></italic> + <italic><tp:taxon-name><tp:taxon-name-part taxon-name-part-type="genus" reg="Cybister">Cybister</tp:taxon-name-part></tp:taxon-name></italic> (Figs <xref ref-type="fig" rid="F12">75</xref>, <xref ref-type="fig" rid="F13">76</xref>). See under <italic><tp:taxon-name><tp:taxon-name-part taxon-name-part-type="genus" reg="Metaxydytes">Metaxydytes</tp:taxon-name-part></tp:taxon-name></italic> for further discussion.</p></tp:treatment-sec><tp:treatment-sec sec-type="discussion" id="SECID0EEHDI"><title>Discussion.</title><p>There are currently two valid species in this genus, <italic><tp:taxon-name><tp:taxon-name-part taxon-name-part-type="genus" reg="Paramegadytes">P.</tp:taxon-name-part><tp:taxon-name-part taxon-name-part-type="species" reg="australis">australis</tp:taxon-name-part></tp:taxon-name></italic> (Germain) and <italic><tp:taxon-name><tp:taxon-name-part taxon-name-part-type="genus" reg="Paramegadytes">P.</tp:taxon-name-part><tp:taxon-name-part taxon-name-part-type="species" reg="glaucus">glaucus</tp:taxon-name-part></tp:taxon-name></italic> (Brullé). <xref ref-type="bibr" rid="B40">Trémouilles and Bachmann (1980)</xref> characterized and differentiated them.</p></tp:treatment-sec><tp:treatment-sec><!--Section generated to contain objects referenced in tp:taxon-treatment.--><fig id="F3" position="float" orientation="portrait"><object-id xmlns:xlink="http://www.w3.org/1999/xlink" content-type="doi" xlink:type="simple">10.3897/zookeys.1188.110081.figures15-29</object-id><object-id xmlns:xlink="http://www.w3.org/1999/xlink" content-type="arpha" xlink:type="simple">4E519DA4-6784-5FF9-BF06-C43AAB834B65</object-id><label>Figures 15–29.</label><caption><p>Neotropical <tp:taxon-name><tp:taxon-name-part taxon-name-part-type="subfamily">Cybistrinae</tp:taxon-name-part></tp:taxon-name> species, metatarsal claws and tarsomere VI of males and females <bold>15, 16</bold><italic><tp:taxon-name><tp:taxon-name-part taxon-name-part-type="genus" reg="Cybister">Cybister</tp:taxon-name-part><tp:taxon-name-part taxon-name-part-type="species" reg="festae">festae</tp:taxon-name-part></tp:taxon-name></italic><bold>17, 18</bold><italic><tp:taxon-name><tp:taxon-name-part taxon-name-part-type="genus" reg="Cybister">Cybister</tp:taxon-name-part><tp:taxon-name-part taxon-name-part-type="species" reg="puncticollis">puncticollis</tp:taxon-name-part></tp:taxon-name></italic><bold>19, 20</bold><italic><tp:taxon-name><tp:taxon-name-part taxon-name-part-type="genus" reg="Nilssondytes">Nilssondytes</tp:taxon-name-part><tp:taxon-name-part taxon-name-part-type="species" reg="diversus">diversus</tp:taxon-name-part></tp:taxon-name></italic><bold>21, 22</bold><italic><tp:taxon-name><tp:taxon-name-part taxon-name-part-type="genus" reg="Megadytes">Megadytes</tp:taxon-name-part><tp:taxon-name-part taxon-name-part-type="species" reg="latus">latus</tp:taxon-name-part></tp:taxon-name></italic><bold>23, 24</bold><italic><tp:taxon-name><tp:taxon-name-part taxon-name-part-type="genus" reg="Megadytes">Megadytes</tp:taxon-name-part><tp:taxon-name-part taxon-name-part-type="species" reg="parvus">parvus</tp:taxon-name-part></tp:taxon-name></italic><bold>25</bold> species “IR57” (<xref ref-type="bibr" rid="B35">Ribera et al. 2008</xref>) <bold>26, 27</bold><italic><tp:taxon-name><tp:taxon-name-part taxon-name-part-type="genus" reg="Paramegadytes">Paramegadytes</tp:taxon-name-part><tp:taxon-name-part taxon-name-part-type="species" reg="glaucus">glaucus</tp:taxon-name-part></tp:taxon-name></italic><bold>28, 29</bold><italic><tp:taxon-name><tp:taxon-name-part taxon-name-part-type="genus" reg="Metaxydytes">Metaxydytes</tp:taxon-name-part><tp:taxon-name-part taxon-name-part-type="species" reg="fraternus">fraternus</tp:taxon-name-part></tp:taxon-name></italic>. Scale bars: 1.0 mm.</p></caption><graphic xmlns:xlink="http://www.w3.org/1999/xlink" xlink:href="zookeys-1188-125_article-110081__-g003.jpg" position="float" orientation="portrait" xlink:type="simple" id="oo_963585.jpg"><uri content-type="original_file" xlink:type="simple">https://binary.pensoft.net/fig/963585</uri></graphic></fig><fig id="F5" position="float" orientation="portrait"><object-id xmlns:xlink="http://www.w3.org/1999/xlink" content-type="doi" xlink:type="simple">10.3897/zookeys.1188.110081.figures51-57</object-id><object-id xmlns:xlink="http://www.w3.org/1999/xlink" content-type="arpha" xlink:type="simple">CC8CC9EB-A8C6-5F96-B156-742A754C4CFD</object-id><label>Figures 51–57.</label><caption><p>Neotropical <tp:taxon-name><tp:taxon-name-part taxon-name-part-type="subfamily">Cybistrinae</tp:taxon-name-part></tp:taxon-name> species, male sternite IX, ventral aspect <bold>51</bold><italic><tp:taxon-name><tp:taxon-name-part taxon-name-part-type="genus" reg="Cybister">Cybister</tp:taxon-name-part><tp:taxon-name-part taxon-name-part-type="species" reg="festae">festae</tp:taxon-name-part></tp:taxon-name></italic><bold>52</bold><italic><tp:taxon-name><tp:taxon-name-part taxon-name-part-type="genus" reg="Cybister">Cybister</tp:taxon-name-part><tp:taxon-name-part taxon-name-part-type="species" reg="puncticollis">puncticollis</tp:taxon-name-part></tp:taxon-name></italic><bold>53</bold><italic><tp:taxon-name><tp:taxon-name-part taxon-name-part-type="genus" reg="Nilssondytes">Nilssondytes</tp:taxon-name-part><tp:taxon-name-part taxon-name-part-type="species" reg="diversus">diversus</tp:taxon-name-part></tp:taxon-name></italic><bold>54</bold><italic><tp:taxon-name><tp:taxon-name-part taxon-name-part-type="genus" reg="Megadytes">Megadytes</tp:taxon-name-part><tp:taxon-name-part taxon-name-part-type="species" reg="latus">latus</tp:taxon-name-part></tp:taxon-name></italic><bold>55</bold><italic><tp:taxon-name><tp:taxon-name-part taxon-name-part-type="genus" reg="Megadytes">Megadytes</tp:taxon-name-part><tp:taxon-name-part taxon-name-part-type="species" reg="parvus">parvus</tp:taxon-name-part></tp:taxon-name></italic><bold>56</bold><italic><tp:taxon-name><tp:taxon-name-part taxon-name-part-type="genus" reg="Paramegadytes">Paramegadytes</tp:taxon-name-part><tp:taxon-name-part taxon-name-part-type="species" reg="glaucus">glaucus</tp:taxon-name-part></tp:taxon-name></italic><bold>57</bold><italic><tp:taxon-name><tp:taxon-name-part taxon-name-part-type="genus" reg="Metaxydytes">Metaxydytes</tp:taxon-name-part><tp:taxon-name-part taxon-name-part-type="species" reg="fraternus">fraternus</tp:taxon-name-part></tp:taxon-name></italic>. Scale bars: 1.0 mm.</p></caption><graphic xmlns:xlink="http://www.w3.org/1999/xlink" xlink:href="zookeys-1188-125_article-110081__-g005.jpg" position="float" orientation="portrait" xlink:type="simple" id="oo_963587.jpg"><uri content-type="original_file" xlink:type="simple">https://binary.pensoft.net/fig/963587</uri></graphic></fig><fig id="F7" position="float" orientation="portrait"><object-id xmlns:xlink="http://www.w3.org/1999/xlink" content-type="doi" xlink:type="simple">10.3897/zookeys.1188.110081.figures62-66</object-id><object-id xmlns:xlink="http://www.w3.org/1999/xlink" content-type="arpha" xlink:type="simple">761C58F1-36D8-5114-BD62-1A296A792BAE</object-id><label>Figures 62–66.</label><caption><p>Neotropical <tp:taxon-name><tp:taxon-name-part taxon-name-part-type="subfamily">Cybistrinae</tp:taxon-name-part></tp:taxon-name> species, female genitalia including left gonocoxosternite, ventral aspect <bold>62</bold><italic><tp:taxon-name><tp:taxon-name-part taxon-name-part-type="genus" reg="Metaxydytes">Metaxydytes</tp:taxon-name-part><tp:taxon-name-part taxon-name-part-type="species" reg="fraternus">fraternus</tp:taxon-name-part></tp:taxon-name></italic><bold>63</bold><italic><tp:taxon-name><tp:taxon-name-part taxon-name-part-type="genus" reg="Paramegadytes">Paramegadytes</tp:taxon-name-part><tp:taxon-name-part taxon-name-part-type="species" reg="glaucus">glaucus</tp:taxon-name-part></tp:taxon-name></italic><bold>64</bold><italic><tp:taxon-name><tp:taxon-name-part taxon-name-part-type="genus" reg="Bifurcitus">Bifurcitus</tp:taxon-name-part><tp:taxon-name-part taxon-name-part-type="species" reg="lherminieri">lherminieri</tp:taxon-name-part></tp:taxon-name></italic><bold>65</bold><italic><tp:taxon-name><tp:taxon-name-part taxon-name-part-type="genus" reg="Trifurcitus">Trifurcitus</tp:taxon-name-part><tp:taxon-name-part taxon-name-part-type="species" reg="robustus">robustus</tp:taxon-name-part></tp:taxon-name></italic><bold>66</bold><italic><tp:taxon-name><tp:taxon-name-part taxon-name-part-type="genus" reg="Cybister">Cybister</tp:taxon-name-part><tp:taxon-name-part taxon-name-part-type="species" reg="fimbriolatus">fimbriolatus</tp:taxon-name-part></tp:taxon-name></italic>. Scale bars: 1.0 mm.</p></caption><graphic xmlns:xlink="http://www.w3.org/1999/xlink" xlink:href="zookeys-1188-125_article-110081__-g007.jpg" position="float" orientation="portrait" xlink:type="simple" id="oo_963589.jpg"><uri content-type="original_file" xlink:type="simple">https://binary.pensoft.net/fig/963589</uri></graphic></fig><fig id="F8" position="float" orientation="portrait"><object-id xmlns:xlink="http://www.w3.org/1999/xlink" content-type="doi" xlink:type="simple">10.3897/zookeys.1188.110081.figures67-71</object-id><object-id xmlns:xlink="http://www.w3.org/1999/xlink" content-type="arpha" xlink:type="simple">C9B3668E-1F58-5D25-9E5D-990412FC0DD7</object-id><label>Figures 67–71.</label><caption><p>Third instar larva, anterior clypeal margin <bold>67</bold><italic><tp:taxon-name><tp:taxon-name-part taxon-name-part-type="genus" reg="Bifurcitus">Bifurcitus</tp:taxon-name-part><tp:taxon-name-part taxon-name-part-type="species" reg="magnus">magnus</tp:taxon-name-part></tp:taxon-name></italic><bold>68</bold><italic><tp:taxon-name><tp:taxon-name-part taxon-name-part-type="genus" reg="Megadytes">Megadytes</tp:taxon-name-part><tp:taxon-name-part taxon-name-part-type="species" reg="latus">latus</tp:taxon-name-part></tp:taxon-name></italic><bold>69</bold><italic><tp:taxon-name><tp:taxon-name-part taxon-name-part-type="genus" reg="Metaxydytes">Metaxydytes</tp:taxon-name-part><tp:taxon-name-part taxon-name-part-type="species" reg="carcharias">carcharias</tp:taxon-name-part></tp:taxon-name></italic><bold>70</bold><italic><tp:taxon-name><tp:taxon-name-part taxon-name-part-type="genus" reg="Paramegadytes">Paramegadytes</tp:taxon-name-part><tp:taxon-name-part taxon-name-part-type="species" reg="glaucus">glaucus</tp:taxon-name-part></tp:taxon-name></italic><bold>71</bold><italic><tp:taxon-name><tp:taxon-name-part taxon-name-part-type="genus" reg="Trifurcitus">Trifurcitus</tp:taxon-name-part><tp:taxon-name-part taxon-name-part-type="species" reg="fallax">fallax</tp:taxon-name-part></tp:taxon-name></italic>.</p></caption><graphic xmlns:xlink="http://www.w3.org/1999/xlink" xlink:href="zookeys-1188-125_article-110081__-g008.jpg" position="float" orientation="portrait" xlink:type="simple" id="oo_963590.jpg"><uri content-type="original_file" xlink:type="simple">https://binary.pensoft.net/fig/963590</uri></graphic></fig><fig id="F12" position="float" orientation="portrait"><object-id xmlns:xlink="http://www.w3.org/1999/xlink" content-type="doi" xlink:type="simple">10.3897/zookeys.1188.110081.figure75</object-id><object-id xmlns:xlink="http://www.w3.org/1999/xlink" content-type="arpha" xlink:type="simple">6065CE9C-AF40-5EAC-BBA2-2CAFC4071A9F</object-id><label>Figure 75.</label><caption><p>One of seven cladograms derived from parsimony analysis of 57 morphological characters from <tp:taxon-name><tp:taxon-name-part taxon-name-part-type="subfamily">Cybistrinae</tp:taxon-name-part></tp:taxon-name> and other <tp:taxon-name><tp:taxon-name-part taxon-name-part-type="family">Dytiscidae</tp:taxon-name-part></tp:taxon-name> (len = 105, CI = 68, RI = 92) with characters mapped using ‘fast’ optimization in WinClada. Black hash marks indicate unambiguous changes, white hash marks indicate homoplasious changes or reversals. Numbers above hash marks are character numbers, those below hash marks are derived state numbers.</p></caption><graphic xmlns:xlink="http://www.w3.org/1999/xlink" xlink:href="zookeys-1188-125_article-110081__-g011.jpg" position="float" orientation="portrait" xlink:type="simple" id="oo_963593.jpg"><uri content-type="original_file" xlink:type="simple">https://binary.pensoft.net/fig/963593</uri></graphic></fig><fig id="F13" position="float" orientation="portrait"><object-id xmlns:xlink="http://www.w3.org/1999/xlink" content-type="doi" xlink:type="simple">10.3897/zookeys.1188.110081.figure76</object-id><object-id xmlns:xlink="http://www.w3.org/1999/xlink" content-type="arpha" xlink:type="simple">C090FF4D-E571-5FDB-A4C2-89837B4E37AD</object-id><label>Figure 76.</label><caption><p>Consensus cladogram of seven equally parsimonious cladograms from parsimony analysis of 57 morphological characters from <tp:taxon-name><tp:taxon-name-part taxon-name-part-type="subfamily">Cybistrinae</tp:taxon-name-part></tp:taxon-name> and other <tp:taxon-name><tp:taxon-name-part taxon-name-part-type="family">Dytiscidae</tp:taxon-name-part></tp:taxon-name> morphology.</p></caption><graphic xmlns:xlink="http://www.w3.org/1999/xlink" xlink:href="zookeys-1188-125_article-110081__-g012.jpg" position="float" orientation="portrait" xlink:type="simple" id="oo_963594.jpg"><uri content-type="original_file" xlink:type="simple">https://binary.pensoft.net/fig/963594</uri></graphic></fig></tp:treatment-sec><ref-list><ref id="B35"><mixed-citation xmlns:xlink="http://www.w3.org/1999/xlink" xlink:type="simple"><person-group><name name-style="western"><surname>Ribera</surname><given-names>I</given-names></name><name name-style="western"><surname>Vogler</surname><given-names>AP</given-names></name><name name-style="western"><surname>Balke</surname><given-names>M</given-names></name></person-group> (<year>2008</year>) <article-title>Phylogeny and diversification of diving beetles (<tp:taxon-name><tp:taxon-name-part taxon-name-part-type="order">Coleoptera</tp:taxon-name-part></tp:taxon-name>: <tp:taxon-name><tp:taxon-name-part taxon-name-part-type="family">Dytiscidae</tp:taxon-name-part></tp:taxon-name>).</article-title><source>Cladistics</source><volume>24</volume>(<issue>4</issue>): <fpage>563</fpage>–<lpage>590</lpage>. <ext-link xlink:href="10.1111/j.1096-0031.2007.00192.x" ext-link-type="doi" xlink:type="simple">https://doi.org/10.1111/j.1096-0031.2007.00192.x</ext-link></mixed-citation></ref><ref id="B29"><mixed-citation xmlns:xlink="http://www.w3.org/1999/xlink" xlink:type="simple"><person-group><name name-style="western"><surname>Miller</surname><given-names>KB</given-names></name><name name-style="western"><surname>Bergsten</surname><given-names>J</given-names></name><name name-style="western"><surname>Whiting</surname><given-names>MF</given-names></name></person-group> (<year>2007</year>) <article-title>Phylogeny and classification of diving beetles in the tribe <tp:taxon-name><tp:taxon-name-part taxon-name-part-type="tribe">Cybistrini</tp:taxon-name-part></tp:taxon-name> (<tp:taxon-name><tp:taxon-name-part taxon-name-part-type="order">Coleoptera</tp:taxon-name-part></tp:taxon-name>, <tp:taxon-name><tp:taxon-name-part taxon-name-part-type="family">Dytiscidae</tp:taxon-name-part></tp:taxon-name>, <tp:taxon-name><tp:taxon-name-part taxon-name-part-type="subfamily">Dytiscinae</tp:taxon-name-part></tp:taxon-name>).</article-title><source>Zoologica Scripta</source><volume>36</volume>(<issue>1</issue>): <fpage>41</fpage>–<lpage>59</lpage>. <ext-link xlink:href="10.1111/j.1463-6409.2006.00254.x" ext-link-type="doi" xlink:type="simple">https://doi.org/10.1111/j.1463-6409.2006.00254.x</ext-link></mixed-citation></ref><ref id="B40"><mixed-citation xmlns:xlink="http://www.w3.org/1999/xlink" xlink:type="simple"><person-group><name name-style="western"><surname>Trémouilles</surname><given-names>ER</given-names></name><name name-style="western"><surname>Bachmann</surname><given-names>AO</given-names></name></person-group> (<year>1980</year>) <article-title>La tribu <tp:taxon-name><tp:taxon-name-part taxon-name-part-type="tribe">Cybisterini</tp:taxon-name-part></tp:taxon-name> en la Argentina (<tp:taxon-name><tp:taxon-name-part taxon-name-part-type="order">Coleoptera</tp:taxon-name-part></tp:taxon-name>, <tp:taxon-name><tp:taxon-name-part taxon-name-part-type="family">Dytiscidae</tp:taxon-name-part></tp:taxon-name>).</article-title><source>Revista de la Sociedad Entomológica Argentina</source><volume>39</volume>: <fpage>101</fpage>–<lpage>125</lpage>.</mixed-citation></ref></ref-list></tp:taxon-treatment>
