# Supplementary material for: ﻿Reclassification of Cybistrinae Sharp, 1880 in the Neotropical Region (Coleoptera, Adephaga, Dytiscidae), with description of new taxa
Source: Zookeys. 2024 Jan 8;1188:125–68. doi: 10.3897/zookeys.1188.110081 (PMC10790577; doi:10.3897/zookeys.1188.110081)
Supplement: XML Treatment for Trifurcitus [file zookeys.1188.110081-treatment13.xml]

<!DOCTYPE tp:taxon-treatment
  PUBLIC "-//TaxonX//DTD Taxonomic Treatment Publishing DTD v0 20100105//EN" "tax-treatment-NSO.dtd">
<tp:taxon-treatment xmlns:tp="http://www.plazi.org/taxpub"><tp:treatment-meta><kwd-group><label>Taxon classification</label><kwd>
                <named-content content-type="kingdom">Animalia</named-content>
              </kwd><kwd>
                <named-content content-type="order">Coleoptera</named-content>
              </kwd><kwd>
                <named-content content-type="family">Dytiscidae</named-content>
              </kwd></kwd-group><mixed-citation publication-type="journal"><person-group><name><surname>Miller</surname><given-names>Kelly B.</given-names></name><name><surname>Michat</surname><given-names>Mariano C.</given-names></name><name><surname>Ferreira Jr</surname><given-names>Nelson</given-names></name></person-group><article-title>﻿Reclassification of <tp:taxon-name><tp:taxon-name-part taxon-name-part-type="subfamily">Cybistrinae</tp:taxon-name-part></tp:taxon-name> Sharp, 1880 in the Neotropical Region (<tp:taxon-name><tp:taxon-name-part taxon-name-part-type="order">Coleoptera</tp:taxon-name-part></tp:taxon-name>, <tp:taxon-name><tp:taxon-name-part taxon-name-part-type="suborder">Adephaga</tp:taxon-name-part></tp:taxon-name>, <tp:taxon-name><tp:taxon-name-part taxon-name-part-type="family">Dytiscidae</tp:taxon-name-part></tp:taxon-name>), with description of new taxa</article-title><source>Zookeys</source><day>08</day><month>01</month><year>2024</year><volume>1188</volume><fpage>125</fpage><lpage>168</lpage><pub-id pub-id-type="doi">10.3897/zookeys.1188.110081</pub-id></mixed-citation></tp:treatment-meta><tp:nomenclature><label>﻿</label><tp:taxon-name>
              <object-id xmlns:xlink="http://www.w3.org/1999/xlink" content-type="arpha" xlink:type="simple">631B5777-DC5A-5F6C-A278-871946EDC1D5</object-id>
              <tp:taxon-name-part taxon-name-part-type="genus" reg="Trifurcitus">Trifurcitus</tp:taxon-name-part>
            </tp:taxon-name><tp:taxon-authority>Brinck, 1945</tp:taxon-authority><tp:taxon-status xmlns:xlink="http://www.w3.org/1999/xlink" xlink:type="simple">stat. nov.</tp:taxon-status><xref ref-type="fig" rid="F1">Figs 3</xref><xref ref-type="fig" rid="F1">, 8</xref><xref ref-type="fig" rid="F7">, 65</xref><xref ref-type="fig" rid="F8">, 71</xref><tp:nomenclature-citation-list><tp:nomenclature-citation><tp:taxon-name>
                  <tp:taxon-name-part taxon-name-part-type="genus" reg="Trifurcitus">Trifurcitus</tp:taxon-name-part>
                </tp:taxon-name><comment>Brinck, 1945: 8.</comment></tp:nomenclature-citation></tp:nomenclature-citation-list></tp:nomenclature><tp:treatment-sec sec-type="type species" id="SECID0EAKDI"><title>Type species.</title><p><italic><tp:taxon-name><tp:taxon-name-part taxon-name-part-type="genus" reg="Cybister">Cybister</tp:taxon-name-part><tp:taxon-name-part taxon-name-part-type="species" reg="fallax">fallax</tp:taxon-name-part></tp:taxon-name></italic> Aubé, 1838b: 54, by original designation.</p></tp:treatment-sec><tp:treatment-sec sec-type="diagnosis" id="SECID0ERKDI"><title>Diagnosis.</title><p>These are former <italic><tp:taxon-name><tp:taxon-name-part taxon-name-part-type="genus" reg="Megadytes">Megadytes</tp:taxon-name-part></tp:taxon-name></italic> species with the anterior metatibial spur apically trifid (Fig. <xref ref-type="fig" rid="F1">3</xref>). Specimens are very large for diving beetle species (<abbrev xmlns:xlink="http://www.w3.org/1999/xlink" xlink:title="total length" id="ABBRID0ECLDI" xlink:type="simple">TL</abbrev> = 27–36 mm). They are somewhat similar to <italic><tp:taxon-name><tp:taxon-name-part taxon-name-part-type="genus" reg="Bifurcitus">Bifurcitus</tp:taxon-name-part></tp:taxon-name></italic> specimens. See under that genus for diagnostic comparisons. Larvae are distinctive in having the median lobe of the frontoclypeus sharp apically without an apical tuft of setae.</p></tp:treatment-sec><tp:treatment-sec sec-type="Phylogenetic relationships" id="SECID0ENLDI"><title>Phylogenetic relationships.</title><p><italic><tp:taxon-name><tp:taxon-name-part taxon-name-part-type="genus" reg="Trifurcitus">Trifurcitus</tp:taxon-name-part></tp:taxon-name></italic> is sister group to <italic><tp:taxon-name><tp:taxon-name-part taxon-name-part-type="genus" reg="Bifurcitus">Bifurcitus</tp:taxon-name-part></tp:taxon-name></italic> (Figs <xref ref-type="fig" rid="F12">75</xref>, <xref ref-type="fig" rid="F13">76</xref>). Both males and females have equal-length metatarsal claws and the anterior metatibial spur is either bifid (Figs <xref ref-type="fig" rid="F1">1</xref>, <xref ref-type="fig" rid="F1">2</xref>) or trifid (Fig. <xref ref-type="fig" rid="F1">3</xref>), although these two conditions may possibly not be homologous.</p></tp:treatment-sec><tp:treatment-sec sec-type="discussion" id="SECID0EVMDI"><title>Discussion.</title><p>See above under <italic><tp:taxon-name><tp:taxon-name-part taxon-name-part-type="genus" reg="Bifurcitus">Bifurcitus</tp:taxon-name-part></tp:taxon-name></italic> for more discussion of these two taxa. Six species are currently recognized. Although they have not been revised thoroughly, most of the species were described or illustrated by <xref ref-type="bibr" rid="B38">Trémouilles (1989a)</xref> and <xref ref-type="bibr" rid="B40">Trémouilles and Bachmann (1980)</xref>.</p><sec sec-type="﻿Other species" id="SECID0EKNDI"><title>﻿Other species</title></sec></tp:treatment-sec><tp:treatment-sec><!--Section generated to contain objects referenced in tp:taxon-treatment.--><fig id="F1" position="float" orientation="portrait"><object-id xmlns:xlink="http://www.w3.org/1999/xlink" content-type="doi" xlink:type="simple">10.3897/zookeys.1188.110081.figures1-8</object-id><object-id xmlns:xlink="http://www.w3.org/1999/xlink" content-type="arpha" xlink:type="simple">DB518E6D-3F21-5214-B06B-1BD5A4C6A992</object-id><label>Figures 1–8.</label><caption><p><tp:taxon-name><tp:taxon-name-part taxon-name-part-type="subfamily">Cybistrinae</tp:taxon-name-part></tp:taxon-name> morphological features <bold>1</bold><italic><tp:taxon-name><tp:taxon-name-part taxon-name-part-type="genus" reg="Bifurcitus">Bifurcitus</tp:taxon-name-part><tp:taxon-name-part taxon-name-part-type="species" reg="lherminieri">lherminieri</tp:taxon-name-part></tp:taxon-name></italic>, right metatibia, posterior surface <bold>2</bold><italic><tp:taxon-name><tp:taxon-name-part taxon-name-part-type="genus" reg="Bifurcitus">Bifurcitus</tp:taxon-name-part><tp:taxon-name-part taxon-name-part-type="species" reg="lherminieri">lherminieri</tp:taxon-name-part></tp:taxon-name></italic>, left metaleg, anterior surface <bold>3</bold><italic><tp:taxon-name><tp:taxon-name-part taxon-name-part-type="genus" reg="Trifurcitus">Trifurcitus</tp:taxon-name-part><tp:taxon-name-part taxon-name-part-type="species" reg="robustus">robustus</tp:taxon-name-part></tp:taxon-name></italic>, left metaleg, anterior surface <bold>4</bold><italic><tp:taxon-name><tp:taxon-name-part taxon-name-part-type="genus" reg="Metaxydytes">Metaxydytes</tp:taxon-name-part><tp:taxon-name-part taxon-name-part-type="species" reg="fraternus">fraternus</tp:taxon-name-part></tp:taxon-name></italic>, left mesotarsomeres III–V, posterior surfaces <bold>5</bold><italic><tp:taxon-name><tp:taxon-name-part taxon-name-part-type="genus" reg="Cybister">Cybister</tp:taxon-name-part><tp:taxon-name-part taxon-name-part-type="species" reg="tripunctatus">tripunctatus</tp:taxon-name-part></tp:taxon-name></italic>, left mesotarsomeres III–V, posterior surfaces <bold>6</bold><italic><tp:taxon-name><tp:taxon-name-part taxon-name-part-type="genus" reg="Megadytes">Megadytes</tp:taxon-name-part><tp:taxon-name-part taxon-name-part-type="species" reg="latus">latus</tp:taxon-name-part></tp:taxon-name></italic>, left half of metaventrite and left metacoxa (WV = metaventrite wing width, WC = metacoxal width) <bold>7</bold><italic><tp:taxon-name><tp:taxon-name-part taxon-name-part-type="genus" reg="Cybister">Cybister</tp:taxon-name-part><tp:taxon-name-part taxon-name-part-type="species" reg="tripunctatus">tripunctatus</tp:taxon-name-part></tp:taxon-name></italic>, right metathoracic wing <bold>8</bold><italic><tp:taxon-name><tp:taxon-name-part taxon-name-part-type="genus" reg="Trifurcitus">Trifurcitus</tp:taxon-name-part><tp:taxon-name-part taxon-name-part-type="species" reg="robustus">robustus</tp:taxon-name-part></tp:taxon-name></italic>, right metatrochanter, ventral surface. Scale bars: 1.0 mm.</p></caption><graphic xmlns:xlink="http://www.w3.org/1999/xlink" xlink:href="zookeys-1188-125_article-110081__-g001.jpg" position="float" orientation="portrait" xlink:type="simple" id="oo_963583.jpg"><uri content-type="original_file" xlink:type="simple">https://binary.pensoft.net/fig/963583</uri></graphic></fig><fig id="F7" position="float" orientation="portrait"><object-id xmlns:xlink="http://www.w3.org/1999/xlink" content-type="doi" xlink:type="simple">10.3897/zookeys.1188.110081.figures62-66</object-id><object-id xmlns:xlink="http://www.w3.org/1999/xlink" content-type="arpha" xlink:type="simple">761C58F1-36D8-5114-BD62-1A296A792BAE</object-id><label>Figures 62–66.</label><caption><p>Neotropical <tp:taxon-name><tp:taxon-name-part taxon-name-part-type="subfamily">Cybistrinae</tp:taxon-name-part></tp:taxon-name> species, female genitalia including left gonocoxosternite, ventral aspect <bold>62</bold><italic><tp:taxon-name><tp:taxon-name-part taxon-name-part-type="genus" reg="Metaxydytes">Metaxydytes</tp:taxon-name-part><tp:taxon-name-part taxon-name-part-type="species" reg="fraternus">fraternus</tp:taxon-name-part></tp:taxon-name></italic><bold>63</bold><italic><tp:taxon-name><tp:taxon-name-part taxon-name-part-type="genus" reg="Paramegadytes">Paramegadytes</tp:taxon-name-part><tp:taxon-name-part taxon-name-part-type="species" reg="glaucus">glaucus</tp:taxon-name-part></tp:taxon-name></italic><bold>64</bold><italic><tp:taxon-name><tp:taxon-name-part taxon-name-part-type="genus" reg="Bifurcitus">Bifurcitus</tp:taxon-name-part><tp:taxon-name-part taxon-name-part-type="species" reg="lherminieri">lherminieri</tp:taxon-name-part></tp:taxon-name></italic><bold>65</bold><italic><tp:taxon-name><tp:taxon-name-part taxon-name-part-type="genus" reg="Trifurcitus">Trifurcitus</tp:taxon-name-part><tp:taxon-name-part taxon-name-part-type="species" reg="robustus">robustus</tp:taxon-name-part></tp:taxon-name></italic><bold>66</bold><italic><tp:taxon-name><tp:taxon-name-part taxon-name-part-type="genus" reg="Cybister">Cybister</tp:taxon-name-part><tp:taxon-name-part taxon-name-part-type="species" reg="fimbriolatus">fimbriolatus</tp:taxon-name-part></tp:taxon-name></italic>. Scale bars: 1.0 mm.</p></caption><graphic xmlns:xlink="http://www.w3.org/1999/xlink" xlink:href="zookeys-1188-125_article-110081__-g007.jpg" position="float" orientation="portrait" xlink:type="simple" id="oo_963589.jpg"><uri content-type="original_file" xlink:type="simple">https://binary.pensoft.net/fig/963589</uri></graphic></fig><fig id="F8" position="float" orientation="portrait"><object-id xmlns:xlink="http://www.w3.org/1999/xlink" content-type="doi" xlink:type="simple">10.3897/zookeys.1188.110081.figures67-71</object-id><object-id xmlns:xlink="http://www.w3.org/1999/xlink" content-type="arpha" xlink:type="simple">C9B3668E-1F58-5D25-9E5D-990412FC0DD7</object-id><label>Figures 67–71.</label><caption><p>Third instar larva, anterior clypeal margin <bold>67</bold><italic><tp:taxon-name><tp:taxon-name-part taxon-name-part-type="genus" reg="Bifurcitus">Bifurcitus</tp:taxon-name-part><tp:taxon-name-part taxon-name-part-type="species" reg="magnus">magnus</tp:taxon-name-part></tp:taxon-name></italic><bold>68</bold><italic><tp:taxon-name><tp:taxon-name-part taxon-name-part-type="genus" reg="Megadytes">Megadytes</tp:taxon-name-part><tp:taxon-name-part taxon-name-part-type="species" reg="latus">latus</tp:taxon-name-part></tp:taxon-name></italic><bold>69</bold><italic><tp:taxon-name><tp:taxon-name-part taxon-name-part-type="genus" reg="Metaxydytes">Metaxydytes</tp:taxon-name-part><tp:taxon-name-part taxon-name-part-type="species" reg="carcharias">carcharias</tp:taxon-name-part></tp:taxon-name></italic><bold>70</bold><italic><tp:taxon-name><tp:taxon-name-part taxon-name-part-type="genus" reg="Paramegadytes">Paramegadytes</tp:taxon-name-part><tp:taxon-name-part taxon-name-part-type="species" reg="glaucus">glaucus</tp:taxon-name-part></tp:taxon-name></italic><bold>71</bold><italic><tp:taxon-name><tp:taxon-name-part taxon-name-part-type="genus" reg="Trifurcitus">Trifurcitus</tp:taxon-name-part><tp:taxon-name-part taxon-name-part-type="species" reg="fallax">fallax</tp:taxon-name-part></tp:taxon-name></italic>.</p></caption><graphic xmlns:xlink="http://www.w3.org/1999/xlink" xlink:href="zookeys-1188-125_article-110081__-g008.jpg" position="float" orientation="portrait" xlink:type="simple" id="oo_963590.jpg"><uri content-type="original_file" xlink:type="simple">https://binary.pensoft.net/fig/963590</uri></graphic></fig><fig id="F12" position="float" orientation="portrait"><object-id xmlns:xlink="http://www.w3.org/1999/xlink" content-type="doi" xlink:type="simple">10.3897/zookeys.1188.110081.figure75</object-id><object-id xmlns:xlink="http://www.w3.org/1999/xlink" content-type="arpha" xlink:type="simple">6065CE9C-AF40-5EAC-BBA2-2CAFC4071A9F</object-id><label>Figure 75.</label><caption><p>One of seven cladograms derived from parsimony analysis of 57 morphological characters from <tp:taxon-name><tp:taxon-name-part taxon-name-part-type="subfamily">Cybistrinae</tp:taxon-name-part></tp:taxon-name> and other <tp:taxon-name><tp:taxon-name-part taxon-name-part-type="family">Dytiscidae</tp:taxon-name-part></tp:taxon-name> (len = 105, CI = 68, RI = 92) with characters mapped using ‘fast’ optimization in WinClada. Black hash marks indicate unambiguous changes, white hash marks indicate homoplasious changes or reversals. Numbers above hash marks are character numbers, those below hash marks are derived state numbers.</p></caption><graphic xmlns:xlink="http://www.w3.org/1999/xlink" xlink:href="zookeys-1188-125_article-110081__-g011.jpg" position="float" orientation="portrait" xlink:type="simple" id="oo_963593.jpg"><uri content-type="original_file" xlink:type="simple">https://binary.pensoft.net/fig/963593</uri></graphic></fig><fig id="F13" position="float" orientation="portrait"><object-id xmlns:xlink="http://www.w3.org/1999/xlink" content-type="doi" xlink:type="simple">10.3897/zookeys.1188.110081.figure76</object-id><object-id xmlns:xlink="http://www.w3.org/1999/xlink" content-type="arpha" xlink:type="simple">C090FF4D-E571-5FDB-A4C2-89837B4E37AD</object-id><label>Figure 76.</label><caption><p>Consensus cladogram of seven equally parsimonious cladograms from parsimony analysis of 57 morphological characters from <tp:taxon-name><tp:taxon-name-part taxon-name-part-type="subfamily">Cybistrinae</tp:taxon-name-part></tp:taxon-name> and other <tp:taxon-name><tp:taxon-name-part taxon-name-part-type="family">Dytiscidae</tp:taxon-name-part></tp:taxon-name> morphology.</p></caption><graphic xmlns:xlink="http://www.w3.org/1999/xlink" xlink:href="zookeys-1188-125_article-110081__-g012.jpg" position="float" orientation="portrait" xlink:type="simple" id="oo_963594.jpg"><uri content-type="original_file" xlink:type="simple">https://binary.pensoft.net/fig/963594</uri></graphic></fig></tp:treatment-sec><ref-list><ref id="B38"><mixed-citation xmlns:xlink="http://www.w3.org/1999/xlink" xlink:type="simple"><person-group><name name-style="western"><surname>Trémouilles</surname><given-names>ER</given-names></name></person-group> (<year>1989a</year>) <article-title>Notas sobre <tp:taxon-name><tp:taxon-name-part taxon-name-part-type="order">Coleoptera</tp:taxon-name-part></tp:taxon-name> acuaticos Neotropicales. II. Nuevos aportes al. conocimiento del genero <italic><tp:taxon-name><tp:taxon-name-part taxon-name-part-type="genus">Megadytes</tp:taxon-name-part></tp:taxon-name></italic> Sharp (<tp:taxon-name><tp:taxon-name-part taxon-name-part-type="order">Coleoptera</tp:taxon-name-part></tp:taxon-name>, <tp:taxon-name><tp:taxon-name-part taxon-name-part-type="family">Dytiscidae</tp:taxon-name-part></tp:taxon-name>). Sobre ejemplares del British Museum (Natural History).</article-title><source>Revista de la Sociedad Entomológica Argentina</source><volume>45</volume>: <fpage>153</fpage>–<lpage>157</lpage>.</mixed-citation></ref><ref id="B40"><mixed-citation xmlns:xlink="http://www.w3.org/1999/xlink" xlink:type="simple"><person-group><name name-style="western"><surname>Trémouilles</surname><given-names>ER</given-names></name><name name-style="western"><surname>Bachmann</surname><given-names>AO</given-names></name></person-group> (<year>1980</year>) <article-title>La tribu <tp:taxon-name><tp:taxon-name-part taxon-name-part-type="tribe">Cybisterini</tp:taxon-name-part></tp:taxon-name> en la Argentina (<tp:taxon-name><tp:taxon-name-part taxon-name-part-type="order">Coleoptera</tp:taxon-name-part></tp:taxon-name>, <tp:taxon-name><tp:taxon-name-part taxon-name-part-type="family">Dytiscidae</tp:taxon-name-part></tp:taxon-name>).</article-title><source>Revista de la Sociedad Entomológica Argentina</source><volume>39</volume>: <fpage>101</fpage>–<lpage>125</lpage>.</mixed-citation></ref></ref-list></tp:taxon-treatment>
